# Supplementary material for: The local molecular signature of human peripheral neuropathic pain
Source: Pain. 2024 Nov 25;166(5):1143–56. doi: 10.1097/j.pain.0000000000003472 (PMC12004989; doi:10.1097/j.pain.0000000000003472)
Supplement: Supplementary file 1 [file jop-166-1143-s001.xlsx]

## Sheet: Supplemental file 1
Genes in Weighted Gene Co-expression Network Analysis modules
ids	symbols	GO
ENSG00000263961	RHEX	Neurogenesis
ENSG00000137077	CCL21	Neurogenesis
ENSG00000053108	FSTL4	Neurogenesis
ENSG00000167880	EVPL	Neurogenesis
ENSG00000005844	ITGAL	Neurogenesis
ENSG00000197471	SPN	Neurogenesis
ENSG00000077984	CST7	Neurogenesis
ENSG00000116690	PRG4	Defense Response
ENSG00000105509	HAS1	Defense Response
ENSG00000125726	CD70	Defense Response
ENSG00000019169	MARCO	Defense Response
ENSG00000124731	TREM1	Defense Response
ENSG00000198729	PPP1R14C	Defense Response
ENSG00000183230	CTNNA3	Defense Response
ENSG00000145850	TIMD4	Defense Response
ENSG00000127324	TSPAN8	Defense Response
ENSG00000105989	WNT2	Defense Response
ENSG00000188112	C6orf132	Defense Response
ENSG00000188257	PLA2G2A	Defense Response
ENSG00000105609	LILRB5	Defense Response
ENSG00000102575	ACP5	Defense Response
ENSG00000138615	CILP	Defense Response
ENSG00000142149	HUNK	Defense Response
ENSG00000013588	GPRC5A	Defense Response
ENSG00000198734	F5	Defense Response
ENSG00000185274	GALNT17	Defense Response
ENSG00000088827	SIGLEC1	Defense Response
ENSG00000187492	CDHR4	Defense Response
ENSG00000166278	C2	Defense Response
ENSG00000175093	SPSB4	Defense Response
ENSG00000060982	BCAT1	Defense Response
ENSG00000186818	LILRB4	Defense Response
ENSG00000261701	HPR	Defense Response
ENSG00000106976	DNM1	Defense Response
ENSG00000018625	ATP1A2	Defense Response
ENSG00000029153	BMAL2	Defense Response
ENSG00000205277	MUC12	Defense Response
ENSG00000087116	ADAMTS2	Defense Response
ENSG00000134830	C5AR2	Defense Response
ENSG00000146592	CREB5	Defense Response
ENSG00000197629	MPEG1	Defense Response
ENSG00000104783	KCNN4	Defense Response
ENSG00000111863	ADTRP	Defense Response
ENSG00000147443	DOK2	Defense Response
ENSG00000099377	HSD3B7	Defense Response
ENSG00000279196	ENSG00000279196	Defense Response
ENSG00000163359	COL6A3	Defense Response
ENSG00000166147	FBN1	Defense Response
ENSG00000134955	SLC37A2	Defense Response
ENSG00000143369	ECM1	Defense Response
ENSG00000169594	BNC1	Defense Response
ENSG00000137265	IRF4	Defense Response
ENSG00000168477	TNXB	Defense Response
ENSG00000134531	EMP1	Defense Response
ENSG00000168754	FAM178B	Defense Response
ENSG00000067840	PDZD4	Defense Response
ENSG00000171017	LRRC8E	Defense Response
ENSG00000161642	ZNF385A	Defense Response
ENSG00000117143	UAP1	Defense Response
ENSG00000102802	MEDAG	Defense Response
ENSG00000158528	PPP1R9A	Defense Response
ENSG00000170571	EMB	Defense Response
ENSG00000184922	FMNL1	Defense Response
ENSG00000129226	CD68	Defense Response
ENSG00000131459	GFPT2	Defense Response
ENSG00000129538	RNASE1	Defense Response
ENSG00000122121	XPNPEP2	Defense Response
ENSG00000198756	COLGALT2	Defense Response
ENSG00000163430	FSTL1	Defense Response
ENSG00000158270	COLEC12	Defense Response
ENSG00000070882	OSBPL3	Defense Response
ENSG00000134013	LOXL2	Defense Response
ENSG00000167850	CD300C	Defense Response
ENSG00000121957	GPSM2	Defense Response
ENSG00000026508	CD44	Defense Response
ENSG00000101000	PROCR	Defense Response
ENSG00000110077	MS4A6A	Defense Response
ENSG00000120278	PLEKHG1	Defense Response
ENSG00000132205	EMILIN2	Defense Response
ENSG00000134516	DOCK2	Defense Response
ENSG00000244482	LILRA6	Defense Response
ENSG00000042493	CAPG	Defense Response
ENSG00000113758	DBN1	Defense Response
ENSG00000146386	ABRACL	Defense Response
ENSG00000166927	MS4A7	Defense Response
ENSG00000015475	BID	Defense Response
ENSG00000159189	C1QC	Defense Response
ENSG00000100196	KDELR3	Defense Response
ENSG00000131389	SLC6A6	Defense Response
ENSG00000129465	RIPK3	Defense Response
ENSG00000139629	GALNT6	Defense Response
ENSG00000156535	CD109	Defense Response
ENSG00000169896	ITGAM	Defense Response
ENSG00000182263	FIGN	Defense Response
ENSG00000156011	PSD3	Defense Response
ENSG00000005059	MCUB	Defense Response
ENSG00000141431	ASXL3	Defense Response
ENSG00000173706	HEG1	Defense Response
ENSG00000181885	CLDN7	Defense Response
ENSG00000175662	TOM1L2	Defense Response
ENSG00000173200	PARP15	Defense Response
ENSG00000010327	STAB1	Defense Response
ENSG00000136295	TTYH3	Defense Response
ENSG00000158710	TAGLN2	Defense Response
ENSG00000116514	RNF19B	Defense Response
ENSG00000005882	PDK2	Defense Response
ENSG00000182648	RNF32-DT	Defense Response
ENSG00000100036	SLC35E4	Defense Response
ENSG00000164733	CTSB	Defense Response
ENSG00000162511	LAPTM5	Defense Response
ENSG00000153071	DAB2	Defense Response
ENSG00000104888	SLC17A7	Defense Response
ENSG00000064763	FAR2	Defense Response
ENSG00000230479	ENSG00000230479	Defense Response
ENSG00000106571	GLI3	Defense Response
ENSG00000160789	LMNA	Defense Response
ENSG00000105419	MEIS3	Defense Response
ENSG00000162636	EEIG2	Defense Response
ENSG00000100605	ITPK1	Defense Response
ENSG00000142634	EFHD2	Defense Response
ENSG00000100600	LGMN	Defense Response
ENSG00000149781	FERMT3	Defense Response
ENSG00000170776	AKAP13	Defense Response
ENSG00000008283	CYB561	Defense Response
ENSG00000183762	KREMEN1	Defense Response
ENSG00000163814	CDCP1	Defense Response
ENSG00000102034	ELF4	Defense Response
ENSG00000280010	ENSG00000280010	Muscle System Process
ENSG00000147588	PMP2	Muscle System Process
ENSG00000102385	DRP2	Muscle System Process
ENSG00000184261	KCNK12	Muscle System Process
ENSG00000064787	BCAS1	Muscle System Process
ENSG00000197971	MBP	Muscle System Process
ENSG00000158887	MPZ	Muscle System Process
ENSG00000164007	CLDN19	Muscle System Process
ENSG00000114757	PEX5L	Muscle System Process
ENSG00000109956	B3GAT1	Muscle System Process
ENSG00000186335	SLC36A2	Muscle System Process
ENSG00000170075	GPR37L1	Muscle System Process
ENSG00000174607	UGT8	Muscle System Process
ENSG00000103089	FA2H	Muscle System Process
ENSG00000113396	SLC27A6	Muscle System Process
ENSG00000105695	MAG	Muscle System Process
ENSG00000087250	MT3	Muscle System Process
ENSG00000176402	GJC3	Muscle System Process
ENSG00000174171	LOC105370792	Muscle System Process
ENSG00000145832	SLC25A48	Muscle System Process
ENSG00000177807	KCNJ10	Muscle System Process
ENSG00000105227	PRX	Muscle System Process
ENSG00000169562	GJB1	Muscle System Process
ENSG00000100167	SEPTIN3	Muscle System Process
ENSG00000058404	CAMK2B	Muscle System Process
ENSG00000160307	S100B	Muscle System Process
ENSG00000196169	KIF19	Muscle System Process
ENSG00000163673	DCLK3	Muscle System Process
ENSG00000188580	NKAIN2	Muscle System Process
ENSG00000135378	PRRG4	Muscle System Process
ENSG00000172005	MAL	Muscle System Process
ENSG00000130294	KIF1A	Muscle System Process
ENSG00000261786	ENSG00000261786	Muscle System Process
ENSG00000039068	CDH1	Muscle System Process
ENSG00000166091	CMTM5	Muscle System Process
ENSG00000196549	MME	Muscle System Process
ENSG00000187017	ESPN	Muscle System Process
ENSG00000180332	KCTD4	Muscle System Process
ENSG00000130762	ARHGEF16	Muscle System Process
ENSG00000188501	LCTL	Muscle System Process
ENSG00000178445	GLDC	Muscle System Process
ENSG00000046653	GPM6B	Muscle System Process
ENSG00000178999	AURKB	Muscle System Process
ENSG00000259417	CTXND1	Muscle System Process
ENSG00000105357	MYH14	Muscle System Process
ENSG00000102934	PLLP	Muscle System Process
ENSG00000089356	FXYD3	Muscle System Process
ENSG00000132854	KANK4	Muscle System Process
ENSG00000148734	NPFFR1	Muscle System Process
ENSG00000164690	SHH	Muscle System Process
ENSG00000180777	ANKRD30B	Muscle System Process
ENSG00000165863	C10orf82	Muscle System Process
ENSG00000021645	NRXN3	Muscle System Process
ENSG00000187902	SHISA7	Muscle System Process
ENSG00000185668	POU3F1	Muscle System Process
ENSG00000086205	FOLH1	Muscle System Process
ENSG00000105767	CADM4	Muscle System Process
ENSG00000166682	TMPRSS5	Muscle System Process
ENSG00000167614	TTYH1	Muscle System Process
ENSG00000128242	GAL3ST1	Muscle System Process
ENSG00000179869	ABCA13	Muscle System Process
ENSG00000117115	PADI2	Muscle System Process
ENSG00000274956	ENSG00000274956	Muscle System Process
ENSG00000021300	PLEKHB1	Muscle System Process
ENSG00000065361	ERBB3	Muscle System Process
ENSG00000257542	ENSG00000257542	Muscle System Process
ENSG00000268089	GABRQ	Muscle System Process
ENSG00000139549	DHH	Muscle System Process
ENSG00000260230	FRRS1L	Muscle System Process
ENSG00000166123	GPT2	Muscle System Process
ENSG00000261959	ENSG00000261959	Muscle System Process
ENSG00000145335	SNCA	Muscle System Process
ENSG00000223802	CERS1	Muscle System Process
ENSG00000261121	LINC02473	Muscle System Process
ENSG00000160781	PAQR6	Muscle System Process
ENSG00000104833	TUBB4A	Muscle System Process
ENSG00000166535	A2ML1	Muscle System Process
ENSG00000176204	LRRTM4	Muscle System Process
ENSG00000075388	FGF4	Muscle System Process
ENSG00000166869	CHP2	Muscle System Process
ENSG00000187260	WDR86	Muscle System Process
ENSG00000038427	VCAN	Muscle System Process
ENSG00000148219	ASTN2	Muscle System Process
ENSG00000185272	RBM11	Muscle System Process
ENSG00000198597	ZNF536	Muscle System Process
ENSG00000162873	KLHDC8A	Muscle System Process
ENSG00000100142	POLR2F	Muscle System Process
ENSG00000147799	ARHGAP39	Muscle System Process
ENSG00000273079	GRIN2B	Muscle System Process
ENSG00000116661	FBXO2	Muscle System Process
ENSG00000169247	SH3TC2	Muscle System Process
ENSG00000157399	ARSL	Muscle System Process
ENSG00000185306	C12orf56	Muscle System Process
ENSG00000213390	ARHGAP19	Muscle System Process
ENSG00000134716	CYP2J2	Muscle System Process
ENSG00000104413	ESRP1	Muscle System Process
ENSG00000198915	RASGEF1A	Muscle System Process
ENSG00000166689	PLEKHA7	Muscle System Process
ENSG00000178734	LMO7DN	Muscle System Process
ENSG00000179066	ENSG00000179066	Muscle System Process
ENSG00000268496	ENSG00000268496	Muscle System Process
ENSG00000095587	TLL2	Muscle System Process
ENSG00000184669	OR7E14P	Muscle System Process
ENSG00000250579	ADAMTS16-DT	Muscle System Process
ENSG00000023171	GRAMD1B	Muscle System Process
ENSG00000122966	CIT	Muscle System Process
ENSG00000117632	STMN1	Muscle System Process
ENSG00000183111	ARHGEF37	Muscle System Process
ENSG00000196338	NLGN3	Muscle System Process
ENSG00000131044	TTLL9	Muscle System Process
ENSG00000243069	ARHGEF26-AS1	Muscle System Process
ENSG00000177614	PGBD5	Muscle System Process
ENSG00000275024	ENSG00000275024	Muscle System Process
ENSG00000178826	TMEM139	Muscle System Process
ENSG00000157368	IL34	Muscle System Process
ENSG00000064655	EYA2	Muscle System Process
ENSG00000137285	TUBB2B	Muscle System Process
ENSG00000165379	LRFN5	Muscle System Process
ENSG00000196218	RYR1	Muscle System Process
ENSG00000148935	GAS2	Muscle System Process
ENSG00000179564	LSMEM2	Muscle System Process
ENSG00000114993	RTKN	Muscle System Process
ENSG00000150722	PPP1R1C	Muscle System Process
ENSG00000250385	ENSG00000250385	Muscle System Process
ENSG00000223458	LMO7DN-IT1	Muscle System Process
ENSG00000138593	SECISBP2L	Muscle System Process
ENSG00000106780	MEGF9	Muscle System Process
ENSG00000177875	CCDC184	Muscle System Process
ENSG00000171621	SPSB1	Muscle System Process
ENSG00000133740	E2F5	Muscle System Process
ENSG00000186603	HPDL	Muscle System Process
ENSG00000114805	PLCH1	Muscle System Process
ENSG00000109099	PMP22	Muscle System Process
ENSG00000107331	ABCA2	Muscle System Process
ENSG00000158079	PTPDC1	Muscle System Process
ENSG00000170915	PAQR8	Muscle System Process
ENSG00000114859	CLCN2	Muscle System Process
ENSG00000270419	CAHM	Muscle System Process
ENSG00000204128	C2orf72	Muscle System Process
ENSG00000108381	ASPA	Muscle System Process
ENSG00000084710	EFR3B	Muscle System Process
ENSG00000136193	SCRN1	Muscle System Process
ENSG00000173786	CNP	Muscle System Process
ENSG00000183066	WBP2NL	Muscle System Process
ENSG00000183048	SLC25A10	Muscle System Process
ENSG00000266844	ENSG00000266844	Muscle System Process
ENSG00000260855	ENSG00000260855	Muscle System Process
ENSG00000160191	PDE9A	Muscle System Process
ENSG00000100399	CHADL	Muscle System Process
ENSG00000131242	RAB11FIP4	Muscle System Process
ENSG00000177303	CASKIN2	Muscle System Process
ENSG00000166925	TSC22D4	Muscle System Process
ENSG00000273203	ENSG00000273203	Muscle System Process
ENSG00000088826	SMOX	Muscle System Process
ENSG00000138119	MYOF	Muscle System Process
ENSG00000060656	PTPRU	Muscle System Process
ENSG00000180921	FAM83H	Muscle System Process
ENSG00000198780	FAM169A	Muscle System Process
ENSG00000187764	SEMA4D	Muscle System Process
ENSG00000056972	TRAF3IP2	Muscle System Process
ENSG00000176485	PLAAT3	Muscle System Process
ENSG00000092445	TYRO3	Muscle System Process
ENSG00000137601	NEK1	Muscle System Process
ENSG00000130340	SNX9	Muscle System Process
ENSG00000197275	RAD54B	Muscle System Process
ENSG00000174456	C12orf76	Muscle System Process
ENSG00000143994	ABHD1	Muscle System Process
ENSG00000196814	MVB12B	Muscle System Process
ENSG00000197119	SLC25A29	Muscle System Process
ENSG00000183765	CHEK2	Muscle System Process
ENSG00000174684	B4GAT1	Muscle System Process
ENSG00000166073	GPR176	Muscle System Process

## Sheet: Supplemental file 2
Results from differential gene expression analysis comparing samples from patients with Morton's neuroma with control nerves
	baseMean	log2FoldChange	lfcSE	stat	pvalue	padj	symbol	Significance
ENSG00000000003	748.717	0.0790148	0.231579	0.3412	0.732953	0.856239	TSPAN6	Not significant
ENSG00000000005	278.364	0.237854	0.445452	0.533962	0.593368	0.76232	TNMD	Not significant
ENSG00000000419	742.603	0.20811	0.155616	1.33733	0.181114	0.375785	DPM1	Not significant
ENSG00000000457	336.604	-0.290652	0.13187	-2.20408	0.0275189	0.109486	SCYL3	Not significant
ENSG00000000460	105.561	-0.149079	0.169436	-0.879855	0.378938	0.587513	FIRRM	Not significant
ENSG00000000938	471.562	0.527044	0.2513	2.09727	0.0359695	0.130906	FGR	Not significant
ENSG00000000971	14307.5	0.934802	0.259352	3.60438	0.000312902	0.00512713	CFH	FDR < 0.05 & |LFC| > 0.64
ENSG00000001036	2021.93	0.610962	0.155911	3.91865	8.90466546603406e-05	0.00212467	FUCA2	Not significant
ENSG00000001084	620.759	0.273785	0.190218	1.43933	0.150058	0.334088	GCLC	Not significant
ENSG00000001167	411.967	0.304198	0.201607	1.50886	0.131334	0.306235	NFYA	Not significant
ENSG00000001460	148.928	0.199274	0.260925	0.763721	0.445034	0.646466	STPG1	Not significant
ENSG00000001461	894.82	-0.407738	0.252312	-1.61601	0.106093	0.266594	NIPAL3	Not significant
ENSG00000001497	2551.22	-0.269377	0.095672	-2.81564	0.00486809	0.0333622	LAS1L	Not significant
ENSG00000001561	528.857	0.281535	0.22141	1.27155	0.203532	0.403368	ENPP4	Not significant
ENSG00000001617	917.798	0.0740089	0.225183	0.328661	0.742412	0.862444	SEMA3F	Not significant
ENSG00000001626	0.676442	0.262655	0.533866	0.491986	0.622729	NA	CFTR	Not significant
ENSG00000001629	668.638	0.194105	0.144101	1.34701	0.177978	0.372059	ANKIB1	Not significant
ENSG00000001630	177.497	-0.0888594	0.336292	-0.264232	0.791601	0.89205	CYP51A1	Not significant
ENSG00000001631	795.048	-0.0117571	0.143891	-0.0817082	0.934879	0.969099	KRIT1	Not significant
ENSG00000002016	317.089	-0.381011	0.218764	-1.74165	0.0815696	0.225759	RAD52	Not significant
ENSG00000002079	5.19741	-0.975237	0.508428	-1.91814	0.0550931	0.174297	MYH16	Not significant
ENSG00000002330	1799.84	-0.158394	0.22053	-0.718245	0.472607	0.669555	BAD	Not significant
ENSG00000002549	2577.69	0.395769	0.249863	1.58395	0.113206	0.277597	LAP3	Not significant
ENSG00000002586	18429	0.424679	0.207805	2.04364	0.0409894	0.142478	CD99	Not significant
ENSG00000002587	151.211	0.147693	0.254524	0.580272	0.561731	0.738732	HS3ST1	Not significant
ENSG00000002726	6.48814	0.74614	0.492208	1.5159	0.129544	0.303629	AOC1	Not significant
ENSG00000002745	14.802	1.59335	0.503698	3.16331	0.00155986	0.0154248	WNT16	FDR < 0.05 & |LFC| > 0.64
ENSG00000002746	41.8757	-0.0599346	0.40976	-0.146268	0.88371	0.943398	HECW1	Not significant
ENSG00000002822	1379.66	0.0865839	0.168572	0.513631	0.60751	0.773029	MAD1L1	Not significant
ENSG00000002834	8936.48	0.270931	0.13089	2.06991	0.0384606	0.136929	LASP1	Not significant
ENSG00000002919	574.95	-0.194071	0.105345	-1.84224	0.0654397	0.195564	SNX11	Not significant
ENSG00000002933	1308.06	-0.760572	0.266034	-2.85893	0.00425078	0.0303738	TMEM176A	FDR < 0.05 & |LFC| > 0.64
ENSG00000003056	1815.12	0.305273	0.189757	1.60876	0.107669	0.269233	M6PR	Not significant
ENSG00000003096	298.278	-0.0820429	0.28571	-0.287154	0.773994	0.88237	KLHL13	Not significant
ENSG00000003137	2141.78	0.990718	0.319581	3.10005	0.00193488	0.0178045	CYP26B1	FDR < 0.05 & |LFC| > 0.64
ENSG00000003147	695.107	0.834321	0.190777	4.37328	1.2239424474612e-05	0.000525363	ICA1	FDR < 0.05 & |LFC| > 0.64
ENSG00000003249	58.2938	-0.207113	0.355479	-0.582633	0.560141	0.737594	DBNDD1	Not significant
ENSG00000003393	799.753	-0.144854	0.150126	-0.964883	0.334603	0.544995	ALS2	Not significant
ENSG00000003400	742.5	0.928939	0.246413	3.76985	0.000163349	0.00323238	CASP10	FDR < 0.05 & |LFC| > 0.64
ENSG00000003402	4962.22	0.357355	0.134787	2.65126	0.00801931	0.04697	CFLAR	Not significant
ENSG00000003436	1341.61	0.721752	0.203478	3.54708	0.000389527	0.00601889	TFPI	FDR < 0.05 & |LFC| > 0.64
ENSG00000003509	350.88	-0.101179	0.102349	-0.988562	0.322877	0.534255	NDUFAF7	Not significant
ENSG00000003756	6512.75	-0.292149	0.111497	-2.62024	0.00878676	0.0500752	RBM5	Not significant
ENSG00000003987	18.6085	0.399306	0.390314	1.02304	0.306289	0.516538	MTMR7	Not significant
ENSG00000003989	3225.07	0.630542	0.231901	2.71901	0.00654772	0.0407759	SLC7A2	Not significant
ENSG00000004059	3892	0.0823859	0.180358	0.45679	0.647822	0.80145	ARF5	Not significant
ENSG00000004139	926.588	0.0450428	0.138553	0.325096	0.745109	0.863982	SARM1	Not significant
ENSG00000004142	2027.5	-0.0159315	0.107386	-0.148357	0.882061	0.942468	POLDIP2	Not significant
ENSG00000004399	11780.3	0.139819	0.136469	1.02455	0.305575	0.515661	PLXND1	Not significant
ENSG00000004455	2575.76	0.197289	0.0712981	2.7671	0.00565579	0.036922	AK2	Not significant
ENSG00000004468	85.1966	0.342761	0.341289	1.00431	0.315229	0.526132	CD38	Not significant
ENSG00000004478	1909.98	-0.641524	0.185895	-3.451	0.000558516	0.00764611	FKBP4	FDR < 0.05 & |LFC| > 0.64
ENSG00000004487	1850.53	0.154347	0.0835998	1.84627	0.0648536	0.194383	KDM1A	Not significant
ENSG00000004534	6784.22	-0.256507	0.178725	-1.43521	0.151228	0.335772	RBM6	Not significant
ENSG00000004660	1768.35	-0.102836	0.418256	-0.245869	0.805783	0.90069	CAMKK1	Not significant
ENSG00000004700	1230.07	0.807632	0.238456	3.38692	0.000706811	0.00899345	RECQL	FDR < 0.05 & |LFC| > 0.64
ENSG00000004766	346.253	-0.117988	0.167615	-0.703923	0.481481	0.676509	VPS50	Not significant
ENSG00000004776	4581.77	-0.654161	0.331302	-1.97452	0.0483231	0.159887	HSPB6	Not significant
ENSG00000004777	1250.24	-0.469472	0.220401	-2.13008	0.0331648	0.123799	ARHGAP33	Not significant
ENSG00000004779	609.506	-0.0317507	0.15064	-0.210771	0.833066	0.915704	NDUFAB1	Not significant
ENSG00000004799	3621.47	-1.12273	0.339642	-3.30562	0.000947675	0.0109687	PDK4	FDR < 0.05 & |LFC| > 0.64
ENSG00000004809	7.06567	1.20314	0.436615	2.7556	0.0058584	0.0378543	SLC22A16	FDR < 0.05 & |LFC| > 0.64
ENSG00000004838	68.0151	0.159287	0.317639	0.501472	0.616039	0.779287	ZMYND10	Not significant
ENSG00000004846	31.8533	0.678099	0.4662	1.45452	0.145801	0.327632	ABCB5	Not significant
ENSG00000004848	0.592701	-0.248696	0.521237	-0.477126	0.633272	NA	ARX	Not significant
ENSG00000004864	513.24	-0.091923	0.136329	-0.674271	0.500139	0.691476	SLC25A13	Not significant
ENSG00000004866	546.978	0.200462	0.14506	1.38192	0.166997	0.35724	ST7	Not significant
ENSG00000004897	971.921	0.445274	0.12733	3.49701	0.000470508	0.00680454	CDC27	Not significant
ENSG00000004939	5.83638	-0.891782	0.558036	-1.59807	0.110027	0.272667	SLC4A1	Not significant
ENSG00000004948	5.13916	-0.561333	0.487877	-1.15056	0.249913	0.456454	CALCR	Not significant
ENSG00000004961	324.345	0.144394	0.177722	0.812475	0.416519	0.621137	HCCS	Not significant
ENSG00000004975	1540.05	-0.0233381	0.138546	-0.168451	0.866229	0.933782	DVL2	Not significant
ENSG00000005001	0.344567	0.295413	0.452146	0.653357	0.513526	NA	PRSS22	Not significant
ENSG00000005007	3827.55	-0.119115	0.122198	-0.974775	0.329672	0.54015	UPF1	Not significant
ENSG00000005020	677.972	-0.221402	0.239315	-0.925151	0.354887	0.564921	SKAP2	Not significant
ENSG00000005022	2983.23	0.276135	0.168845	1.63544	0.101957	0.26018	SLC25A5	Not significant
ENSG00000005059	659.866	1.20672	0.262702	4.59351	4.35853313431179e-06	0.000260315	MCUB	FDR < 0.05 & |LFC| > 0.64
ENSG00000005073	196.473	-0.302147	0.362913	-0.832559	0.405093	0.610652	HOXA11	Not significant
ENSG00000005075	693.392	0.233308	0.179491	1.29983	0.193658	0.391924	POLR2J	Not significant
ENSG00000005100	549.39	-0.162558	0.136059	-1.19476	0.23218	0.437558	DHX33	Not significant
ENSG00000005102	1443.85	0.561598	0.27407	2.04911	0.0404517	0.141246	MEOX1	Not significant
ENSG00000005108	547.544	-0.630945	0.279385	-2.25833	0.0239251	0.099693	THSD7A	Not significant
ENSG00000005156	560.931	-0.178956	0.124921	-1.43256	0.151984	0.336718	LIG3	Not significant
ENSG00000005175	389.691	0.0595865	0.150854	0.394994	0.692848	0.830607	RPAP3	Not significant
ENSG00000005187	31.7796	0.796084	0.370176	2.15056	0.0315112	0.119712	ACSM3	Not significant
ENSG00000005189	81.2087	-0.585685	0.237218	-2.46897	0.0135502	0.0675945	REXO5	Not significant
ENSG00000005194	718.936	0.00726924	0.0904611	0.0803577	0.935953	0.969472	CIAPIN1	Not significant
ENSG00000005206	3556.51	0.0807485	0.150759	0.535613	0.592226	0.761524	SPPL2B	Not significant
ENSG00000005238	1031.1	0.472381	0.197834	2.38776	0.0169512	0.0787803	ATOSB	Not significant
ENSG00000005243	2091.26	-0.0306966	0.215507	-0.142439	0.886734	0.944803	COPZ2	Not significant
ENSG00000005249	651.326	0.298868	0.247976	1.20523	0.228115	0.433225	PRKAR2B	Not significant
ENSG00000005302	966.455	0.370556	0.104736	3.53801	0.000403157	0.00613872	MSL3	Not significant
ENSG00000005339	3360.53	0.0882682	0.143834	0.613679	0.539427	0.721287	CREBBP	Not significant
ENSG00000005379	1329.37	-0.667761	0.269084	-2.48161	0.0130791	0.0658679	TSPOAP1	Not significant
ENSG00000005381	10.7414	0.147193	0.429986	0.342321	0.732109	0.855805	MPO	Not significant
ENSG00000005421	3.30627	-1.27759	0.44404	-2.87719	0.0040123	0.0292411	PON1	FDR < 0.05 & |LFC| > 0.64
ENSG00000005436	334.791	0.112143	0.144296	0.777168	0.437059	0.638681	GCFC2	Not significant
ENSG00000005448	475.827	0.152735	0.200189	0.762956	0.44549	0.646769	WDR54	Not significant
ENSG00000005469	403.978	0.110353	0.176102	0.626641	0.530895	0.715317	CROT	Not significant
ENSG00000005471	245.625	0.909607	0.251249	3.62034	0.000294215	0.00490743	ABCB4	FDR < 0.05 & |LFC| > 0.64
ENSG00000005483	4583.15	-0.369865	0.178261	-2.07486	0.0379996	0.135686	KMT2E	Not significant
ENSG00000005486	2509.15	-0.309489	0.157427	-1.96592	0.0493081	0.162076	RHBDD2	Not significant
ENSG00000005513	2910.41	-0.993937	0.414197	-2.39967	0.0164097	0.0769436	SOX8	Not significant
ENSG00000005700	920.063	0.362326	0.118037	3.0696	0.00214348	0.0191308	IBTK	Not significant
ENSG00000005801	292.866	0.102629	0.144422	0.710618	0.477321	0.673722	ZNF195	Not significant
ENSG00000005810	2484.84	0.0116164	0.152578	0.0761342	0.939312	0.970975	MYCBP2	Not significant
ENSG00000005812	2356.8	0.540337	0.22494	2.40214	0.0162995	0.0766646	FBXL3	Not significant
ENSG00000005844	137.034	-0.92538	0.337768	-2.73969	0.00614963	0.0391423	ITGAL	FDR < 0.05 & |LFC| > 0.64
ENSG00000005882	1878.18	-0.930124	0.198161	-4.69377	2.68212205454933e-06	0.000182365	PDK2	FDR < 0.05 & |LFC| > 0.64
ENSG00000005884	4043	-0.418523	0.222485	-1.88113	0.0599544	0.184693	ITGA3	Not significant
ENSG00000005889	737.489	0.127492	0.112274	1.13555	0.256145	0.463444	ZFX	Not significant
ENSG00000005893	2378.67	0.230189	0.173719	1.32506	0.18515	0.381288	LAMP2	Not significant
ENSG00000005961	105.744	-0.177954	0.257203	-0.691879	0.489013	0.682673	ITGA2B	Not significant
ENSG00000005981	6.00259	-1.15552	0.523087	-2.20904	0.027172	0.108707	ASB4	Not significant
ENSG00000006007	2136.63	-0.0405244	0.123252	-0.328793	0.742312	0.862363	GDE1	Not significant
ENSG00000006015	2170.35	-0.300939	0.250553	-1.2011	0.229713	0.434981	REX1BD	Not significant
ENSG00000006016	5745.96	2.18844	0.359918	6.08039	1.1989135758624e-09	7.59018863616533e-07	CRLF1	FDR < 0.05 & |LFC| > 2
ENSG00000006025	721.623	-0.440383	0.172717	-2.54973	0.0107806	0.0578722	OSBPL7	Not significant
ENSG00000006042	2140.79	-0.216144	0.20873	-1.03552	0.300427	0.511037	TMEM98	Not significant
ENSG00000006047	54.2874	-0.44916	0.331539	-1.35478	0.175489	0.368696	YBX2	Not significant
ENSG00000006059	0	NA	NA	NA	NA	NA	KRT33A	Not significant
ENSG00000006062	1254.84	0.553213	0.190765	2.89998	0.00373188	0.0278537	MAP3K14	Not significant
ENSG00000006071	210.552	-2.02566	0.400362	-5.05957	4.20206081793401e-07	5.05116078658742e-05	ABCC8	FDR < 0.05 & |LFC| > 2
ENSG00000006116	0.0557951	0.0297489	0.370829	0.0802226	0.93606	NA	CACNG3	Not significant
ENSG00000006118	655.657	-0.630399	0.282893	-2.2284	0.0258536	0.105055	TMEM132A	Not significant
ENSG00000006125	3869.61	0.225384	0.0877017	2.56989	0.0101731	0.0555532	AP2B1	Not significant
ENSG00000006128	692.972	0.618913	0.54724	1.13097	0.258067	0.465438	TAC1	Not significant
ENSG00000006194	1360.02	0.0416746	0.102787	0.405448	0.685148	0.82568	ZNF263	Not significant
ENSG00000006210	1608.97	-0.556816	0.315237	-1.76634	0.0773382	0.217937	CX3CL1	Not significant
ENSG00000006282	2158.52	-0.295646	0.185908	-1.59029	0.11177	0.275404	SPATA20	Not significant
ENSG00000006283	18.3802	-0.623685	0.407183	-1.53171	0.125595	0.297479	CACNA1G	Not significant
ENSG00000006327	886.976	1.0037	0.317413	3.16213	0.00156622	0.0154611	TNFRSF12A	FDR < 0.05 & |LFC| > 0.64
ENSG00000006377	49.921	1.54394	0.324012	4.76507	1.88783865483829e-06	0.000144189	DLX6	FDR < 0.05 & |LFC| > 0.64
ENSG00000006432	16.846	0.205045	0.306547	0.668886	0.503568	0.693821	MAP3K9	Not significant
ENSG00000006451	894.835	-0.124508	0.149004	-0.835602	0.403379	0.609066	RALA	Not significant
ENSG00000006453	188.437	0.606362	0.218479	2.77538	0.00551375	0.0362961	BAIAP2L1	Not significant
ENSG00000006459	573.34	0.752084	0.194516	3.86645	0.000110433	0.00246562	KDM7A	FDR < 0.05 & |LFC| > 0.64
ENSG00000006468	573.01	0.3594	0.272439	1.31919	0.187105	0.383787	ETV1	Not significant
ENSG00000006530	521.649	0.259545	0.134981	1.92283	0.054502	0.173014	AGK	Not significant
ENSG00000006534	1881.11	-0.478186	0.227536	-2.10159	0.0355895	0.129839	ALDH3B1	Not significant
ENSG00000006555	3.69951	0.40721	0.50007	0.814305	0.41547	0.620158	TTC22	Not significant
ENSG00000006576	402.05	0.587544	0.19701	2.98231	0.00286079	0.0233754	PHTF2	Not significant
ENSG00000006606	31.0847	-0.64585	0.396173	-1.63022	0.103054	0.261995	CCL26	Not significant
ENSG00000006607	1120.66	-0.185248	0.0963722	-1.92221	0.0545788	0.173112	FARP2	Not significant
ENSG00000006611	24.9139	0.180175	0.518056	0.347791	0.727997	0.853073	USH1C	Not significant
ENSG00000006625	533.22	-0.266865	0.131373	-2.03135	0.0422194	0.145581	GGCT	Not significant
ENSG00000006634	123.231	0.324726	0.265379	1.22363	0.221091	0.423952	DBF4	Not significant
ENSG00000006638	457.791	-1.68011	0.356825	-4.70851	2.49536138534931e-06	0.000177238	TBXA2R	FDR < 0.05 & |LFC| > 0.64
ENSG00000006652	1256.95	-0.100671	0.154377	-0.652108	0.514332	0.702065	IFRD1	Not significant
ENSG00000006659	0.0282136	0.0144536	0.370829	0.0389764	0.968909	NA	LGALS14	Not significant
ENSG00000006695	195.55	0.0118918	0.198104	0.060028	0.952133	0.976891	COX10	Not significant
ENSG00000006704	782.138	-0.0161803	0.123494	-0.131021	0.895759	0.949229	GTF2IRD1	Not significant
ENSG00000006712	3073.69	-0.290445	0.208088	-1.39578	0.162781	0.35119	PAF1	Not significant
ENSG00000006715	1158.6	-0.0345073	0.125769	-0.274371	0.7838	0.887895	VPS41	Not significant
ENSG00000006740	415.613	0.330684	0.184385	1.79345	0.0729013	0.209659	ARHGAP44	Not significant
ENSG00000006744	2061.22	0.0261414	0.0989209	0.264266	0.791575	0.89205	ELAC2	Not significant
ENSG00000006747	74.0826	-1.70797	0.371364	-4.59919	4.24142628093234e-06	0.000254924	SCIN	FDR < 0.05 & |LFC| > 0.64
ENSG00000006756	1175.7	-0.17012	0.132004	-1.28874	0.197487	0.396623	ARSD	Not significant
ENSG00000006757	311.487	-0.130333	0.16339	-0.797685	0.425053	0.628404	PNPLA4	Not significant
ENSG00000006788	0.639447	0.0944515	0.564328	0.16737	0.867079	NA	MYH13	Not significant
ENSG00000006831	2577.96	-0.0782106	0.160792	-0.486409	0.626677	0.786771	ADIPOR2	Not significant
ENSG00000006837	78.9687	-0.862643	0.217437	-3.96732	7.2685321098976e-05	0.00184557	CDKL3	FDR < 0.05 & |LFC| > 0.64
ENSG00000007001	5.6451	-1.14665	0.454182	-2.52465	0.0115814	0.0606958	UPP2	Not significant
ENSG00000007038	3.856	0.893483	0.501791	1.78059	0.0749797	0.213383	PRSS21	Not significant
ENSG00000007047	1235.01	0.0012385	0.132909	0.0093184	0.992565	0.996588	MARK4	Not significant
ENSG00000007062	8.97493	-1.01437	0.561484	-1.80659	NA	NA	PROM1	Not significant
ENSG00000007080	3492.39	-0.20391	0.195693	-1.04199	0.297417	0.507812	CCDC124	Not significant
ENSG00000007129	15.4084	-0.383362	0.332389	-1.15336	0.248765	0.455454	CEACAM21	Not significant
ENSG00000007168	4277.58	0.113222	0.0803524	1.40907	0.158813	0.345968	PAFAH1B1	Not significant
ENSG00000007171	61.3642	-1.23718	0.310123	-3.98932	6.62618035447402e-05	0.00172143	NOS2	FDR < 0.05 & |LFC| > 0.64
ENSG00000007174	25.0066	0.197276	0.393749	0.50102	0.616357	0.779437	DNAH9	Not significant
ENSG00000007202	3877.45	0.345838	0.115359	2.99794	0.00271815	0.0225765	BLTP2	Not significant
ENSG00000007216	0	NA	NA	NA	NA	NA	SLC13A2	Not significant
ENSG00000007237	13753.1	-0.731207	0.277535	-2.63465	0.00842245	0.0487103	GAS7	FDR < 0.05 & |LFC| > 0.64
ENSG00000007255	634.121	-0.221314	0.184356	-1.20047	0.229958	0.435358	TRAPPC6A	Not significant
ENSG00000007264	52.9607	-0.350694	0.37162	-0.943689	0.345328	0.555697	MATK	Not significant
ENSG00000007306	0.12933	-0.0780567	0.370829	-0.210492	0.833283	NA	CEACAM7	Not significant
ENSG00000007312	153.812	-0.156596	0.277592	-0.564124	0.57267	0.747081	CD79B	Not significant
ENSG00000007314	65.7726	-0.795967	0.347666	-2.28946	0.0220526	0.0941773	SCN4A	Not significant
ENSG00000007341	480.82	-0.0576228	0.0893576	-0.644856	0.51902	0.705557	ST7L	Not significant
ENSG00000007350	5.78546	-1.12419	0.455549	-2.46776	0.0135962	0.0677448	TKTL1	Not significant
ENSG00000007372	4.45638	0.451561	0.526538	0.857605	0.391111	0.598729	PAX6	Not significant
ENSG00000007376	706.908	0.127698	0.162794	0.784417	0.432796	0.635119	RPUSD1	Not significant
ENSG00000007384	5583.24	-0.269516	0.153409	-1.75684	0.0789445	0.221124	RHBDF1	Not significant
ENSG00000007392	4023.52	-0.259883	0.17913	-1.4508	0.146835	0.329176	LUC7L	Not significant
ENSG00000007402	112.591	-0.0323172	0.277985	-0.116255	0.90745	0.955747	CACNA2D2	Not significant
ENSG00000007516	244.634	0.161529	0.275335	0.586661	0.557431	0.73525	BAIAP3	Not significant
ENSG00000007520	2150.09	-0.253807	0.189237	-1.34121	0.179852	0.374274	TSR3	Not significant
ENSG00000007541	2209.8	-0.25338	0.210393	-1.20432	0.228465	0.433685	PIGQ	Not significant
ENSG00000007545	1067.34	-0.18707	0.0799381	-2.34018	0.0192744	0.0860134	CRAMP1	Not significant
ENSG00000007866	1744.08	-0.4638	0.284955	-1.62763	0.103604	0.262887	TEAD3	Not significant
ENSG00000007908	138.975	0.510817	0.459356	1.11203	0.266126	0.474447	SELE	Not significant
ENSG00000007923	1775.24	-0.136433	0.0792487	-1.72158	0.0851463	0.231798	DNAJC11	Not significant
ENSG00000007933	395.694	2.02759	0.383122	5.29229	1.20794664519045e-07	2.08564799847459e-05	FMO3	FDR < 0.05 & |LFC| > 2
ENSG00000007944	1546.71	0.266816	0.222852	1.19728	0.231198	0.436733	MYLIP	Not significant
ENSG00000007952	2.09894	-1.33921	0.56663	-2.36346	0.0181054	0.0824627	NOX1	Not significant
ENSG00000007968	12.2747	0.44769	0.453864	0.986396	0.323939	0.534904	E2F2	Not significant
ENSG00000008018	2951.3	0.0188935	0.135815	0.139112	0.889362	0.946011	PSMB1	Not significant
ENSG00000008056	66.0889	-0.0322127	0.360312	-0.0894023	0.928762	0.966079	SYN1	Not significant
ENSG00000008083	767.628	0.191995	0.138103	1.39023	0.164459	0.353569	JARID2	Not significant
ENSG00000008086	345.799	0.324938	0.159882	2.03237	0.0421165	0.145314	CDKL5	Not significant
ENSG00000008118	17.2608	0.518342	0.380783	1.36125	0.173434	0.365996	CAMK1G	Not significant
ENSG00000008128	1211.77	0.127707	0.176951	0.721706	0.470475	0.667832	CDK11A	Not significant
ENSG00000008130	2647.08	0.211333	0.138959	1.52083	0.128303	0.30171	NADK	Not significant
ENSG00000008196	38.1956	-0.221633	0.42091	-0.526558	0.598501	0.766651	TFAP2B	Not significant
ENSG00000008197	0.198199	0.0603394	0.370829	0.162715	0.870743	NA	TFAP2D	Not significant
ENSG00000008226	270.356	0.918201	0.352104	2.60776	0.00911378	0.0513436	DLEC1	Not significant
ENSG00000008256	4686.18	0.491694	0.165853	2.96463	0.00303045	0.0242172	CYTH3	Not significant
ENSG00000008277	166.784	0.360113	0.340771	1.05676	0.290621	0.500998	ADAM22	Not significant
ENSG00000008282	1841.06	0.10697	0.132479	0.807446	0.41941	0.623378	SYPL1	Not significant
ENSG00000008283	2004.34	0.961883	0.20447	4.70427	2.54780382188268e-06	0.000177903	CYB561	FDR < 0.05 & |LFC| > 0.64
ENSG00000008294	3308.39	0.211229	0.144067	1.46619	0.142597	0.322783	SPAG9	Not significant
ENSG00000008300	137.903	0.0555501	0.228013	0.243626	0.80752	0.901617	CELSR3	Not significant
ENSG00000008311	505.249	0.359009	0.237372	1.51243	0.130424	0.305043	AASS	Not significant
ENSG00000008323	42.098	-1.25622	0.416	-3.01977	0.00252966	0.0214487	PLEKHG6	FDR < 0.05 & |LFC| > 0.64
ENSG00000008324	314.765	0.382131	0.167162	2.28599	0.0222549	0.0947003	SS18L2	Not significant
ENSG00000008382	519.501	0.201124	0.148086	1.35815	0.174416	0.367307	MPND	Not significant
ENSG00000008394	618.887	-0.378881	0.344889	-1.09856	0.271962	0.481154	MGST1	Not significant
ENSG00000008405	886.384	0.840725	0.269905	3.11489	0.00184012	0.0172558	CRY1	FDR < 0.05 & |LFC| > 0.64
ENSG00000008438	2.84685	-0.802371	0.461534	-1.73849	0.0821246	0.226469	PGLYRP1	Not significant
ENSG00000008441	10534.9	0.191746	0.297256	0.645053	0.518893	0.705418	NFIX	Not significant
ENSG00000008513	1538.44	0.37111	0.20246	1.83301	0.0668017	0.198201	ST3GAL1	Not significant
ENSG00000008516	118.312	-1.5265	0.450337	-3.38969	0.000699707	0.00893202	MMP25	FDR < 0.05 & |LFC| > 0.64
ENSG00000008517	484.198	0.311465	0.324753	0.959084	0.337517	0.548046	IL32	Not significant
ENSG00000008710	10195.8	0.0859402	0.175997	0.488305	0.625334	0.785742	PKD1	Not significant
ENSG00000008735	322.241	0.468437	0.333482	1.40468	0.160116	0.347485	MAPK8IP2	Not significant
ENSG00000008838	2460.07	0.122501	0.14048	0.872013	0.383201	0.591323	MED24	Not significant
ENSG00000008853	1561.36	0.131815	0.177838	0.741207	0.458568	0.657654	RHOBTB2	Not significant
ENSG00000008869	609.9	0.133473	0.110866	1.20391	0.228623	0.43379	HEATR5B	Not significant
ENSG00000008952	8131.69	-0.643315	0.187773	-3.42602	0.000612498	0.00814453	SEC62	FDR < 0.05 & |LFC| > 0.64
ENSG00000008988	18993.6	0.132556	0.215812	0.614222	0.539069	0.721079	RPS20	Not significant
ENSG00000009307	15732	-0.0202144	0.157584	-0.128277	0.89793	0.950512	CSDE1	Not significant
ENSG00000009335	1881.69	0.353984	0.153935	2.29957	0.0214729	0.0925057	UBE3C	Not significant
ENSG00000009413	633.522	0.65585	0.283685	2.3119	0.0207835	0.0904251	REV3L	Not significant
ENSG00000009694	160.611	0.340465	0.333806	1.01995	0.307753	0.517854	TENM1	Not significant
ENSG00000009709	0.15519	-0.185124	0.370829	-0.499215	0.617628	NA	PAX7	Not significant
ENSG00000009724	5.46311	0.113193	0.457102	0.247632	0.804419	0.900279	MASP2	Not significant
ENSG00000009765	0.249388	0.119901	0.482781	0.248355	0.80386	NA	IYD	Not significant
ENSG00000009780	843.054	0.57782	0.173978	3.32122	0.000896233	0.010516	FAM76A	Not significant
ENSG00000009790	79.251	-0.848361	0.272207	-3.1166	0.00182951	0.0171903	TRAF3IP3	FDR < 0.05 & |LFC| > 0.64
ENSG00000009830	934.361	-0.0129814	0.141026	-0.0920494	0.926659	0.964869	POMT2	Not significant
ENSG00000009844	642.406	0.108851	0.164712	0.660857	0.508704	0.697968	VTA1	Not significant
ENSG00000009950	327.477	-1.46681	0.420368	-3.48934	0.000484207	0.00695967	MLXIPL	FDR < 0.05 & |LFC| > 0.64
ENSG00000009954	3075.12	-0.477463	0.167945	-2.84297	0.00446953	0.0314945	BAZ1B	Not significant
ENSG00000010017	1330.59	0.361905	0.149788	2.41611	0.0156872	0.0748722	RANBP9	Not significant
ENSG00000010030	107.473	-0.618237	0.234187	-2.63992	0.00829246	0.0481424	ETV7	Not significant
ENSG00000010072	229.064	0.363537	0.146645	2.47903	0.0131741	0.0662054	SPRTN	Not significant
ENSG00000010165	941.35	-0.211578	0.123383	-1.71481	0.0863809	0.233782	METTL13	Not significant
ENSG00000010219	304.049	-0.764902	0.185406	-4.12556	3.69826626838235e-05	0.00114646	DYRK4	FDR < 0.05 & |LFC| > 0.64
ENSG00000010244	2927.61	0.229027	0.108767	2.10567	0.0352328	0.129066	ZNF207	Not significant
ENSG00000010256	3732.7	-0.10866	0.123143	-0.882384	0.377569	0.586294	UQCRC1	Not significant
ENSG00000010270	572.271	-0.0703146	0.1334	-0.527096	0.598127	0.766487	STARD3NL	Not significant
ENSG00000010278	15500.9	0.351694	0.144304	2.43717	0.0148026	0.071732	CD9	Not significant
ENSG00000010282	8.61438	0.914196	0.442644	2.06531	0.0388939	0.13792	HHATL	Not significant
ENSG00000010292	1024.53	-0.0299536	0.150587	-0.198912	0.842331	0.921232	NCAPD2	Not significant
ENSG00000010295	2810.31	0.200149	0.121933	1.64146	0.100701	0.258155	IFFO1	Not significant
ENSG00000010310	56.184	0.85692	0.395117	2.16878	0.0300997	0.115848	GIPR	Not significant
ENSG00000010318	313.743	0.313665	0.138294	2.26811	0.0233224	0.0977842	PHF7	Not significant
ENSG00000010319	2242.1	-0.338153	0.242499	-1.39445	0.163182	0.351816	SEMA3G	Not significant
ENSG00000010322	8078.97	-0.122587	0.145861	-0.840438	0.400663	0.606702	NISCH	Not significant
ENSG00000010327	9169.25	0.938259	0.281716	3.33052	0.000866847	0.0102813	STAB1	FDR < 0.05 & |LFC| > 0.64
ENSG00000010361	864.778	-0.266543	0.175896	-1.51535	0.129684	0.30383	FUZ	Not significant
ENSG00000010379	50.9467	-1.11379	0.445859	-2.49808	0.0124869	0.0637181	SLC6A13	Not significant
ENSG00000010404	5189.17	0.185827	0.0892313	2.08254	0.0372935	0.134047	IDS	Not significant
ENSG00000010438	2.12978	0.592685	0.567136	1.04505	0.296	0.506441	PRSS3	Not significant
ENSG00000010539	210.585	-0.382846	0.17903	-2.13845	0.0324802	0.1222	ZNF200	Not significant
ENSG00000010610	1429.77	0.858652	0.319802	2.68495	0.00725403	0.0437468	CD4	FDR < 0.05 & |LFC| > 0.64
ENSG00000010626	389.61	-0.208965	0.207172	-1.00865	0.313141	0.523721	LRRC23	Not significant
ENSG00000010671	191.752	0.745316	0.33875	2.2002	0.027793	0.110033	BTK	Not significant
ENSG00000010704	514.978	-0.0451098	0.172408	-0.261646	0.793595	0.893519	HFE	Not significant
ENSG00000010803	1355.84	-0.391579	0.130009	-3.01193	0.00259595	0.0218798	SCMH1	Not significant
ENSG00000010810	4405.82	-0.0662915	0.173926	-0.381147	0.703094	0.837233	FYN	Not significant
ENSG00000010818	894.92	0.749407	0.253718	2.9537	0.00313987	0.0247892	HIVEP2	FDR < 0.05 & |LFC| > 0.64
ENSG00000010932	113.417	0.235804	0.415587	0.5674	0.570443	0.745482	FMO1	Not significant
ENSG00000011007	1018.49	-0.0529767	0.108171	-0.489751	0.62431	0.784837	ELOA	Not significant
ENSG00000011009	1603.26	-0.394316	0.197856	-1.99295	0.0462674	0.155017	LYPLA2	Not significant
ENSG00000011021	1708.12	-0.161126	0.138022	-1.16739	0.243053	0.449079	CLCN6	Not significant
ENSG00000011028	13536.2	0.85448	0.316903	2.69634	0.00701053	0.0427764	MRC2	FDR < 0.05 & |LFC| > 0.64
ENSG00000011052	52.6292	0.406172	0.29932	1.35699	0.174786	0.367733	NME1-NME2	Not significant
ENSG00000011083	32.2676	0.847224	0.555632	1.52479	0.127311	0.300145	SLC6A7	Not significant
ENSG00000011105	2745.55	0.138453	0.148715	0.930996	0.351856	0.562294	TSPAN9	Not significant
ENSG00000011114	826.842	0.140438	0.126308	1.11186	0.266197	0.474484	BTBD7	Not significant
ENSG00000011132	696.988	-0.424294	0.149855	-2.83136	0.00463508	0.0323095	APBA3	Not significant
ENSG00000011143	428.024	-0.343419	0.173619	-1.978	0.0479286	0.158893	MKS1	Not significant
ENSG00000011198	155.57	-0.290491	0.202537	-1.43427	0.151496	0.335994	ABHD5	Not significant
ENSG00000011201	352.265	0.353468	0.351157	1.00658	0.314135	0.524799	ANOS1	Not significant
ENSG00000011243	4371.59	-0.028651	0.153928	-0.186133	0.852341	0.926347	AKAP8L	Not significant
ENSG00000011258	349.286	-0.17866	0.126191	-1.41579	0.156837	0.343286	MBTD1	Not significant
ENSG00000011260	704.45	0.172466	0.150414	1.14661	0.251543	0.458256	UTP18	Not significant
ENSG00000011275	2517.85	-0.428669	0.21569	-1.98743	0.0468751	0.156428	RNF216	Not significant
ENSG00000011295	1232.07	0.0975822	0.104128	0.937137	0.348688	0.559177	TTC19	Not significant
ENSG00000011304	5797	0.467671	0.164866	2.83667	0.00455871	0.031901	PTBP1	Not significant
ENSG00000011332	27.099	-0.596988	0.46859	-1.27401	0.202661	0.402563	DPF1	Not significant
ENSG00000011347	287.71	0.736966	0.257048	2.86704	0.00414328	0.0298528	SYT7	FDR < 0.05 & |LFC| > 0.64
ENSG00000011376	366.25	-0.23842	0.164109	-1.45282	0.146274	0.328329	LARS2	Not significant
ENSG00000011405	989.056	0.18384	0.156405	1.17541	0.239831	0.445727	PIK3C2A	Not significant
ENSG00000011422	741.903	0.245043	0.376747	0.650419	0.515422	0.70298	PLAUR	Not significant
ENSG00000011426	35.2748	0.286697	0.4145	0.691668	0.489146	0.682698	ANLN	Not significant
ENSG00000011451	2109.88	0.0645687	0.151194	0.42706	0.669336	0.814995	WIZ	Not significant
ENSG00000011454	2127.56	-0.446042	0.17468	-2.55348	0.0106653	0.0574809	RABGAP1	Not significant
ENSG00000011465	104656	1.14741	0.260954	4.39698	1.09768374236494e-05	0.000482591	DCN	FDR < 0.05 & |LFC| > 0.64
ENSG00000011478	265.07	-0.14154	0.168991	-0.837559	0.402278	0.608223	QPCTL	Not significant
ENSG00000011485	2189.62	0.154742	0.10356	1.49423	0.135116	0.311786	PPP5C	Not significant
ENSG00000011523	1227.08	0.169305	0.156162	1.08417	0.278292	0.487441	CEP68	Not significant
ENSG00000011566	565.865	0.198656	0.15867	1.25201	0.210567	0.411641	MAP4K3	Not significant
ENSG00000011590	2.32723	0.671886	0.567064	1.18485	0.236076	0.441572	ZBTB32	Not significant
ENSG00000011600	1069.08	0.519668	0.287855	1.80531	0.0710262	0.206082	TYROBP	Not significant
ENSG00000011638	1131.45	0.041394	0.245046	0.168923	0.865857	0.933558	LDAF1	Not significant
ENSG00000011677	9.23033	0.0801187	0.468877	0.170874	0.864323	0.932674	GABRA3	Not significant
ENSG00000012048	169.799	-0.131872	0.234474	-0.562417	0.573832	0.747982	BRCA1	Not significant
ENSG00000012061	2511.71	0.555626	0.0985737	5.63665	1.73387401472929e-08	5.14545175058571e-06	ERCC1	Not significant
ENSG00000012124	483.507	-1.81232	0.477063	-3.79891	0.000145332	0.00298512	CD22	FDR < 0.05 & |LFC| > 0.64
ENSG00000012171	22514.9	-1.12194	0.363323	-3.08799	0.00201514	0.0183113	SEMA3B	FDR < 0.05 & |LFC| > 0.64
ENSG00000012174	341.538	0.129925	0.161483	0.804575	0.421065	0.624875	MBTPS2	Not significant
ENSG00000012211	381.115	0.233691	0.176118	1.3269	0.184542	0.380436	PRICKLE3	Not significant
ENSG00000012223	27.217	-0.46966	0.314115	-1.49518	0.134867	0.311364	LTF	Not significant
ENSG00000012232	1888.03	-0.210684	0.137916	-1.52763	0.126604	0.299048	EXTL3	Not significant
ENSG00000012504	1.19137	-1.65709	0.562063	-2.94823	0.00319596	0.0250466	NR1H4	FDR < 0.05 & |LFC| > 0.64
ENSG00000012660	2149.8	0.00723197	0.207284	0.0348892	0.972168	0.986574	ELOVL5	Not significant
ENSG00000012779	685.916	0.81895	0.306487	2.67206	0.0075388	0.0449044	ALOX5	FDR < 0.05 & |LFC| > 0.64
ENSG00000012817	769.819	-0.471225	0.235365	-2.0021	0.0452738	0.15264	KDM5D	Not significant
ENSG00000012822	8123.59	0.0886138	0.177324	0.499729	0.617266	0.780078	CALCOCO1	Not significant
ENSG00000012963	818.141	0.191788	0.12919	1.48455	0.137664	0.315571	UBR7	Not significant
ENSG00000012983	1249.13	0.13531	0.168888	0.801184	0.423025	0.626576	MAP4K5	Not significant
ENSG00000013016	460.494	0.0541191	0.208159	0.259989	0.794872	0.894357	EHD3	Not significant
ENSG00000013275	2017.69	0.0937876	0.0655614	1.43053	0.152565	0.337481	PSMC4	Not significant
ENSG00000013288	2608.78	0.144203	0.191022	0.7549	0.450309	0.650715	MAN2B2	Not significant
ENSG00000013293	2.0223	0.308067	0.566687	0.543627	0.586698	0.757681	SLC7A14	Not significant
ENSG00000013297	831.899	0.129013	0.296628	0.434932	0.663612	0.811679	CLDN11	Not significant
ENSG00000013306	2269.18	-0.0374493	0.198217	-0.188931	0.850147	0.925111	SLC25A39	Not significant
ENSG00000013364	10135	0.698995	0.190938	3.66086	0.000251372	0.00437468	MVP	FDR < 0.05 & |LFC| > 0.64
ENSG00000013374	2166.01	0.0641483	0.122531	0.523529	0.600606	0.768259	NUB1	Not significant
ENSG00000013375	672.172	0.65474	0.176635	3.70675	0.000209938	0.00385369	PGM3	FDR < 0.05 & |LFC| > 0.64
ENSG00000013392	260.463	0.110602	0.116222	0.951647	0.341276	0.551794	RWDD2A	Not significant
ENSG00000013441	3039.26	-0.303661	0.201271	-1.50871	0.131372	0.306273	CLK1	Not significant
ENSG00000013503	176.94	-0.489246	0.199596	-2.45119	0.0142385	0.069826	POLR3B	Not significant
ENSG00000013523	930.183	-0.294806	0.168543	-1.74915	0.0802655	0.223593	ANGEL1	Not significant
ENSG00000013561	1083.17	-0.0632239	0.134092	-0.471497	0.637286	0.794349	RNF14	Not significant
ENSG00000013563	1236.05	0.423689	0.131423	3.22386	0.00126476	0.0133779	DNASE1L1	Not significant
ENSG00000013573	1112.64	0.178581	0.253226	0.705226	0.48067	0.675973	DDX11	Not significant
ENSG00000013583	1389.75	0.127873	0.123189	1.03803	0.299257	0.509646	HEBP1	Not significant
ENSG00000013588	681.822	1.86947	0.461437	4.0514	5.09112510927949e-05	0.00143321	GPRC5A	FDR < 0.05 & |LFC| > 0.64
ENSG00000013619	611.409	-0.324516	0.182893	-1.77435	0.0760046	0.215445	MAMLD1	Not significant
ENSG00000013725	54.548	0.215919	0.37182	0.580708	0.561437	0.738536	CD6	Not significant
ENSG00000013810	370.998	0.242668	0.238535	1.01733	0.308998	0.51928	TACC3	Not significant
ENSG00000014123	814.076	0.0613324	0.163599	0.374894	0.707739	0.840246	UFL1	Not significant
ENSG00000014138	263.045	-0.0344732	0.14145	-0.243712	0.807454	0.901617	POLA2	Not significant
ENSG00000014164	1001.93	0.334037	0.170407	1.96023	0.0499684	0.163673	ZC3H3	Not significant
ENSG00000014216	5537.55	0.392768	0.123175	3.1887	0.00142915	0.0145153	CAPN1	Not significant
ENSG00000014257	10.6227	0.672115	0.42336	1.58757	0.112383	0.276268	ACP3	Not significant
ENSG00000014641	1734.07	-0.20972	0.119603	-1.75347	0.0795208	0.222148	MDH1	Not significant
ENSG00000014824	1384.12	0.287006	0.17735	1.6183	0.105597	0.2659	SLC30A9	Not significant
ENSG00000014914	976.348	0.374465	0.233176	1.60594	0.108288	0.27026	MTMR11	Not significant
ENSG00000014919	683.423	-0.310835	0.130429	-2.38318	0.0171639	0.0794188	COX15	Not significant
ENSG00000015133	445.118	0.861272	0.284677	3.02544	0.00248271	0.0212147	CCDC88C	FDR < 0.05 & |LFC| > 0.64
ENSG00000015153	438.93	-0.339467	0.216427	-1.56851	0.116762	0.283511	YAF2	Not significant
ENSG00000015171	2711.56	-0.0181008	0.162287	-0.111536	0.911192	0.957245	ZMYND11	Not significant
ENSG00000015285	307.893	0.0983054	0.278107	0.35348	0.723728	0.850204	WAS	Not significant
ENSG00000015413	10.0273	-0.691696	0.459501	-1.50532	0.132241	0.30752	DPEP1	Not significant
ENSG00000015475	301.52	0.990815	0.273161	3.62722	0.000286487	0.00480384	BID	FDR < 0.05 & |LFC| > 0.64
ENSG00000015479	111.711	0.212525	0.215783	0.9849	0.324673	0.53542	MATR3	Not significant
ENSG00000015520	26.5649	-0.266048	0.32455	-0.819745	0.412361	0.617474	NPC1L1	Not significant
ENSG00000015532	1187.87	-0.116094	0.121339	-0.956768	0.338684	0.549127	XYLT2	Not significant
ENSG00000015568	4.35553	0.462901	0.424465	1.09055	0.275471	0.48463	RGPD5	Not significant
ENSG00000015592	5.543	-0.53053	0.48385	-1.09648	0.27287	0.482042	STMN4	Not significant
ENSG00000015676	3224.52	-0.276365	0.0784813	-3.52142	0.000429248	0.00640925	NUDCD3	Not significant
ENSG00000016082	4.47696	1.27967	0.567023	2.25683	NA	NA	ISL1	Not significant
ENSG00000016391	333.141	-1.00893	0.296904	-3.39817	0.00067839	0.00875697	CHDH	FDR < 0.05 & |LFC| > 0.64
ENSG00000016402	96.3567	-0.25545	0.395668	-0.645616	0.518528	0.705225	IL20RA	Not significant
ENSG00000016490	0.210488	0.0151923	0.370829	0.0409685	0.967321	NA	CLCA1	Not significant
ENSG00000016602	0.621954	0.821243	0.537672	1.52741	0.12666	NA	CLCA4	Not significant
ENSG00000016864	1775.65	0.390318	0.123341	3.16455	0.00155325	0.0153754	GLT8D1	Not significant
ENSG00000017260	1525.85	-0.0448595	0.154811	-0.289769	0.771993	0.880825	ATP2C1	Not significant
ENSG00000017427	1598.71	0.68359	0.304476	2.24513	0.0247595	0.101954	IGF1	Not significant
ENSG00000017483	179.813	0.61106	0.337571	1.81017	0.0702701	0.204884	SLC38A5	Not significant
ENSG00000017797	5585.46	-0.30865	0.167087	-1.84724	0.0647128	0.194142	RALBP1	Not significant
ENSG00000018189	1355.92	-0.0737573	0.0970566	-0.759941	0.44729	0.648358	RUFY3	Not significant
ENSG00000018236	690.112	-1.09152	0.419715	-2.60062	0.00930545	0.0521548	CNTN1	Not significant
ENSG00000018280	447.899	1.28174	0.424077	3.02243	0.00250754	0.0213436	SLC11A1	FDR < 0.05 & |LFC| > 0.64
ENSG00000018408	2638.77	0.344528	0.193181	1.78345	0.074513	0.212471	WWTR1	Not significant
ENSG00000018510	992.469	0.328474	0.176164	1.8646	0.0622381	0.189292	AGPS	Not significant
ENSG00000018607	5.11986	-1.19986	0.412238	-2.91059	0.00360743	0.02721	NA	FDR < 0.05 & |LFC| > 0.64
ENSG00000018610	769.464	-0.00707235	0.111102	-0.0636565	0.949244	0.975654	STEEP1	Not significant
ENSG00000018625	5161.38	-1.21038	0.351988	-3.4387	0.000584518	0.00788056	ATP1A2	FDR < 0.05 & |LFC| > 0.64
ENSG00000018699	386.802	0.103301	0.153606	0.672508	0.501261	0.692283	TTC27	Not significant
ENSG00000018869	80.4611	-0.497128	0.190902	-2.6041	0.00921161	0.0517722	ZNF582	Not significant
ENSG00000019102	142.1	0.163057	0.278727	0.585007	0.558543	0.736205	VSIG2	Not significant
ENSG00000019144	21497.7	0.409037	0.152636	2.67981	0.00736633	0.0441345	PHLDB1	Not significant
ENSG00000019169	2509.19	2.29852	0.469701	4.89357	9.90225888754809e-07	9.31041100486329e-05	MARCO	FDR < 0.05 & |LFC| > 2
ENSG00000019186	0.309444	0.00388822	0.50981	0.00762682	0.993915	NA	CYP24A1	Not significant
ENSG00000019485	741.864	-0.37488	0.164297	-2.28172	0.022506	0.0955107	PRDM11	Not significant
ENSG00000019505	1.14503	0.231414	0.549216	0.421353	0.673497	0.818083	SYT13	Not significant
ENSG00000019549	572.975	-0.116337	0.304188	-0.382452	0.702126	0.8368	SNAI2	Not significant
ENSG00000019582	46948.4	0.0106945	0.208077	0.0513969	0.959009	0.980282	CD74	Not significant
ENSG00000019991	348.425	0.370084	0.300625	1.23105	0.218305	0.420222	HGF	Not significant
ENSG00000019995	1145.76	0.00998779	0.141652	0.0705094	0.943788	0.97297	ZRANB1	Not significant
ENSG00000020129	1265.5	-0.26436	0.197849	-1.33617	0.181493	0.376341	NCDN	Not significant
ENSG00000020181	6645.07	0.0733091	0.223258	0.32836	0.74264	0.862669	ADGRA2	Not significant
ENSG00000020219	1.58907	0.302347	0.524529	0.576417	0.564334	0.741029	CCT8L1P	Not significant
ENSG00000020256	438.342	-0.0849646	0.142764	-0.595139	0.551751	0.730163	ZFP64	Not significant
ENSG00000020426	354.905	0.0876047	0.161472	0.542539	0.587447	0.758161	MNAT1	Not significant
ENSG00000020577	2106.67	0.862024	0.241961	3.56265	0.00036713	0.00576262	SAMD4A	FDR < 0.05 & |LFC| > 0.64
ENSG00000020633	210.253	0.440803	0.368259	1.19699	0.23131	0.436872	RUNX3	Not significant
ENSG00000020922	741.146	0.21945	0.113029	1.94153	0.0521943	0.168577	MRE11	Not significant
ENSG00000021300	4099.34	-1.81802	0.458616	-3.96414	7.36600614758571e-05	0.00186368	PLEKHB1	FDR < 0.05 & |LFC| > 0.64
ENSG00000021355	1388.22	0.632433	0.148798	4.25028	2.13502398920381e-05	0.000781808	SERPINB1	Not significant
ENSG00000021461	3.95035	-0.477942	0.45149	-1.05859	0.289787	0.500044	CYP3A43	Not significant
ENSG00000021488	24.1763	-0.499081	0.365866	-1.36411	0.172533	0.364781	SLC7A9	Not significant
ENSG00000021574	293.583	0.3824	0.194308	1.96801	0.0490666	0.16149	SPAST	Not significant
ENSG00000021645	961.729	-1.22519	0.434098	-2.82238	0.0047669	0.0329302	NRXN3	FDR < 0.05 & |LFC| > 0.64
ENSG00000021762	3274.68	0.0397512	0.140824	0.282276	0.777732	0.884362	OSBPL5	Not significant
ENSG00000021776	772.146	0.000297721	0.0927452	0.0032101	0.997439	0.999092	AQR	Not significant
ENSG00000021826	96.8108	-0.440698	0.234132	-1.88226	0.0598002	0.184378	CPS1	Not significant
ENSG00000021852	0.219609	0.140255	0.393139	0.356756	0.721274	NA	C8B	Not significant
ENSG00000022267	23089.9	0.325954	0.329802	0.988334	0.322989	0.534265	FHL1	Not significant
ENSG00000022277	3748.44	-0.146842	0.0772919	-1.89984	0.0574537	0.179305	RTF2	Not significant
ENSG00000022355	0.132611	-0.0176142	0.370829	-0.0474995	0.962115	NA	GABRA1	Not significant
ENSG00000022556	4.59838	0.116996	0.517699	0.225992	0.821208	0.909477	NLRP2	Not significant
ENSG00000022567	296.793	-0.358053	0.297757	-1.2025	0.22917	0.434444	SLC45A4	Not significant
ENSG00000022840	4913.66	-0.372148	0.0871946	-4.26802	1.97218160449886e-05	0.000731582	RNF10	Not significant
ENSG00000022976	597.389	-0.263613	0.0988729	-2.66618	0.00767192	0.0455155	ZNF839	Not significant
ENSG00000023041	905.978	0.20394	0.101933	2.00072	0.0454224	0.15296	ZDHHC6	Not significant
ENSG00000023171	638.626	-2.04461	0.394482	-5.18302	2.18319208169756e-07	3.1098479607741e-05	GRAMD1B	FDR < 0.05 & |LFC| > 2
ENSG00000023191	8881.06	0.45693	0.148543	3.07608	0.00209745	0.018838	RNH1	Not significant
ENSG00000023228	1708.34	0.0934138	0.152451	0.612748	0.540043	0.721535	NDUFS1	Not significant
ENSG00000023287	1355.84	0.0181962	0.114728	0.158604	0.873981	0.938102	RB1CC1	Not significant
ENSG00000023318	1203.14	0.401148	0.162432	2.46963	0.0135253	0.0675292	ERP44	Not significant
ENSG00000023330	797.452	-0.242678	0.114095	-2.12698	0.0334213	0.124349	ALAS1	Not significant
ENSG00000023445	674.894	-0.51667	0.271483	-1.90314	0.0570227	0.178558	BIRC3	Not significant
ENSG00000023516	880.875	-0.00874438	0.188433	-0.0464058	0.962987	0.982014	AKAP11	Not significant
ENSG00000023572	92.534	-0.272709	0.208228	-1.30966	0.190309	0.387876	GLRX2	Not significant
ENSG00000023608	231.014	-0.395842	0.134236	-2.94886	0.0031895	0.0250403	SNAPC1	Not significant
ENSG00000023697	722.282	0.136437	0.190823	0.714991	0.474615	0.671532	DERA	Not significant
ENSG00000023734	2363.42	0.220684	0.202101	1.09195	0.274856	0.484044	STRAP	Not significant
ENSG00000023839	203.285	0.747504	0.368988	2.02582	0.0427829	0.14699	ABCC2	Not significant
ENSG00000023892	298.655	-0.174152	0.250418	-0.695445	0.486776	0.680674	DEF6	Not significant
ENSG00000023902	3090.76	-0.131766	0.283157	-0.465344	0.641685	0.797077	PLEKHO1	Not significant
ENSG00000023909	410.609	-0.0487053	0.176948	-0.275252	0.783123	0.887736	GCLM	Not significant
ENSG00000024048	1147.39	0.20421	0.0994381	2.05364	0.0400104	0.140221	UBR2	Not significant
ENSG00000024422	9917.64	0.260713	0.194867	1.3379	0.180928	0.375607	EHD2	Not significant
ENSG00000024526	3.90501	0.0375178	0.466391	0.0804428	0.935885	0.96946	DEPDC1	Not significant
ENSG00000024862	491.091	-0.231823	0.145096	-1.59772	0.110105	0.272786	CCDC28A	Not significant
ENSG00000025039	268.459	-0.83542	0.22844	-3.65706	0.000255122	0.00442911	RRAGD	FDR < 0.05 & |LFC| > 0.64
ENSG00000025156	296.894	0.101537	0.163951	0.619314	0.53571	0.718496	HSF2	Not significant
ENSG00000025293	1897.42	-0.238947	0.219707	-1.08757	0.276783	0.485965	PHF20	Not significant
ENSG00000025423	210.145	-1.16231	0.548785	-2.11798	0.0341768	0.12603	HSD17B6	Not significant
ENSG00000025434	1359.52	-0.649064	0.263498	-2.46326	0.0137679	0.0682858	NR1H3	Not significant
ENSG00000025708	5803.78	0.939737	0.372986	2.5195	0.0117523	0.0612198	TYMP	Not significant
ENSG00000025770	2067.09	0.00979202	0.151084	0.0648118	0.948324	0.97538	NCAPH2	Not significant
ENSG00000025772	621.61	-0.100685	0.111905	-0.899734	0.368262	0.577819	TOMM34	Not significant
ENSG00000025796	3637.11	0.200427	0.155977	1.28498	0.1988	0.398032	SEC63	Not significant
ENSG00000025800	2879.03	-0.225111	0.173	-1.30122	0.193183	0.391313	KPNA6	Not significant
ENSG00000026025	216780	0.389254	0.124777	3.11959	0.00181103	0.0170673	VIM	Not significant
ENSG00000026036	632.751	0.504098	0.223274	2.25776	0.0239607	0.099754	RTEL1-TNFRSF6B	Not significant
ENSG00000026103	657.482	0.929864	0.249845	3.72177	0.000197831	0.00371237	FAS	FDR < 0.05 & |LFC| > 0.64
ENSG00000026297	1897.29	0.0189509	0.192054	0.098675	0.921396	0.962055	RNASET2	Not significant
ENSG00000026508	8706.59	1.42325	0.312116	4.56002	5.11498881394764e-06	0.000287418	CD44	FDR < 0.05 & |LFC| > 0.64
ENSG00000026559	87.0169	-1.06904	0.3462	-3.08791	0.00201567	0.0183113	KCNG1	FDR < 0.05 & |LFC| > 0.64
ENSG00000026652	844.791	0.0873616	0.230175	0.379544	0.704284	0.837969	AGPAT4	Not significant
ENSG00000026751	16.7364	-0.806626	0.415658	-1.9406	0.0523066	0.168876	SLAMF7	Not significant
ENSG00000026950	1188.76	0.242322	0.188033	1.28872	0.197497	0.396623	BTN3A1	Not significant
ENSG00000027001	285.583	-0.100228	0.168412	-0.595133	0.551755	0.730163	MIPEP	Not significant
ENSG00000027075	945.348	0.928883	0.226705	4.09732	4.17958348284256e-05	0.00125604	PRKCH	FDR < 0.05 & |LFC| > 0.64
ENSG00000027644	32.3026	-0.45076	0.463747	-0.971995	0.331053	0.541193	INSRR	Not significant
ENSG00000027697	2357.97	0.440429	0.201132	2.18975	0.0285425	0.111896	IFNGR1	Not significant
ENSG00000027847	804.305	0.111978	0.190005	0.589342	0.555632	0.733623	B4GALT7	Not significant
ENSG00000027869	20.3728	-0.0612761	0.367779	-0.166611	0.867676	0.934798	SH2D2A	Not significant
ENSG00000028116	335.861	0.314813	0.181975	1.72998	0.0836338	0.229144	VRK2	Not significant
ENSG00000028137	2591.17	0.0862171	0.158429	0.5442	0.586304	0.757344	TNFRSF1B	Not significant
ENSG00000028203	971.164	-0.164959	0.106815	-1.54434	0.122506	0.292498	VEZT	Not significant
ENSG00000028277	515.246	-0.242028	0.295134	-0.82006	0.412182	0.617355	POU2F2	Not significant
ENSG00000028310	2368.58	-0.12765	0.200233	-0.637508	0.523794	0.709394	BRD9	Not significant
ENSG00000028528	5077.06	-0.00218144	0.111372	-0.019587	0.984373	0.993295	SNX1	Not significant
ENSG00000028839	247.326	0.413469	0.165012	2.50568	0.0122215	0.0628141	TBPL1	Not significant
ENSG00000029153	286.266	1.81416	0.425868	4.2599	2.04517028304551e-05	0.000754726	BMAL2	FDR < 0.05 & |LFC| > 0.64
ENSG00000029363	2132.61	0.371198	0.154618	2.40074	0.0163621	0.0768065	BCLAF1	Not significant
ENSG00000029364	1087.62	0.237706	0.103706	2.29211	0.021899	0.0936899	SLC39A9	Not significant
ENSG00000029534	273.438	0.927664	0.24923	3.72211	0.000197562	0.00371018	ANK1	FDR < 0.05 & |LFC| > 0.64
ENSG00000029559	18.6491	0.326552	0.56617	0.576774	0.564092	0.740849	IBSP	Not significant
ENSG00000029639	176.545	-0.252499	0.142775	-1.76852	0.0769743	0.217185	TFB1M	Not significant
ENSG00000029725	1328.61	0.120496	0.126131	0.955329	0.339412	0.549966	RABEP1	Not significant
ENSG00000029993	434.496	-1.00926	0.345044	-2.92503	0.00344426	0.0263207	HMGB3	FDR < 0.05 & |LFC| > 0.64
ENSG00000030066	1011.1	0.168037	0.101288	1.65901	0.0971145	0.252274	NUP160	Not significant
ENSG00000030110	425.887	-0.210053	0.118533	-1.7721	0.0763781	0.216106	BAK1	Not significant
ENSG00000030304	4.0589	0.861698	0.47043	1.83172	0.0669926	0.198539	MUSK	Not significant
ENSG00000030419	61.8389	-0.181873	0.223453	-0.813919	0.415691	0.620423	IKZF2	Not significant
ENSG00000030582	9019.56	0.535004	0.214859	2.49003	0.0127732	0.0648195	GRN	Not significant
ENSG00000031003	886.802	-0.545401	0.184436	-2.95712	0.00310524	0.0246165	FAM13B	Not significant
ENSG00000031081	2110.98	0.208041	0.210589	0.987904	0.3232	0.534489	ARHGAP31	Not significant
ENSG00000031691	141.555	0.252626	0.190758	1.32433	0.185395	0.381572	CENPQ	Not significant
ENSG00000031698	4831.37	0.145504	0.0857213	1.69741	0.0896186	0.239664	SARS1	Not significant
ENSG00000031823	2501.47	-0.127318	0.0962992	-1.32211	0.186133	0.382537	RANBP3	Not significant
ENSG00000032219	2115.99	-0.684432	0.234558	-2.91797	0.00352321	0.0267091	ARID4A	FDR < 0.05 & |LFC| > 0.64
ENSG00000032389	480.108	0.0893392	0.133626	0.668576	0.503766	0.693994	EIPR1	Not significant
ENSG00000032444	3171.63	-0.195166	0.194361	-1.00415	0.315308	0.526172	PNPLA6	Not significant
ENSG00000032742	464.179	-0.0628927	0.0969486	-0.648723	0.516518	0.70351	IFT88	Not significant
ENSG00000033011	578.91	0.129855	0.112729	1.15192	0.249354	0.455959	ALG1	Not significant
ENSG00000033030	750.225	0.0323145	0.152997	0.21121	0.832724	0.915568	ZCCHC8	Not significant
ENSG00000033050	1285.33	-0.000231079	0.11446	-0.00201886	0.998389	0.999477	ABCF2	Not significant
ENSG00000033100	1823.64	0.440429	0.181431	2.42753	0.0152021	0.0730466	CHPF2	Not significant
ENSG00000033122	147.504	-1.69346	0.434523	-3.89729	9.72752818283162e-05	0.00225124	LRRC7	FDR < 0.05 & |LFC| > 0.64
ENSG00000033170	1342.39	-0.67651	0.248136	-2.72637	0.00640353	0.0401539	FUT8	FDR < 0.05 & |LFC| > 0.64
ENSG00000033178	482.636	0.0402931	0.104079	0.38714	0.698652	0.83437	UBA6	Not significant
ENSG00000033327	2985.46	0.380519	0.202876	1.87563	0.0607068	0.186265	GAB2	Not significant
ENSG00000033627	3254.9	-0.0176373	0.13572	-0.129954	0.896603	0.949875	ATP6V0A1	Not significant
ENSG00000033800	1014.41	0.303263	0.139277	2.1774	0.0294505	0.114198	PIAS1	Not significant
ENSG00000033867	437.947	-0.145462	0.249956	-0.581952	0.560599	0.737925	SLC4A7	Not significant
ENSG00000034053	69.7431	-0.210133	0.328796	-0.639097	0.52276	0.70878	APBA2	Not significant
ENSG00000034152	1543.56	0.409415	0.275726	1.48486	0.137581	0.315485	MAP2K3	Not significant
ENSG00000034239	16.6751	0.225396	0.393796	0.572368	0.567073	0.743136	CLXN	Not significant
ENSG00000034510	23750.1	0.192313	0.257591	0.746581	0.455317	0.654415	TMSB10	Not significant
ENSG00000034533	197.438	-0.325096	0.204755	-1.58773	0.112347	0.276234	ASTE1	Not significant
ENSG00000034677	1367.01	0.52125	0.191413	2.72316	0.006466	0.0403792	RNF19A	Not significant
ENSG00000034693	253.351	-0.152415	0.187658	-0.8122	0.416677	0.621247	PEX3	Not significant
ENSG00000034713	2022.05	0.0848123	0.108902	0.778795	0.4361	0.638015	GABARAPL2	Not significant
ENSG00000034971	5183.94	0.350144	0.420281	0.833118	0.404778	0.610305	MYOC	Not significant
ENSG00000035115	564.151	-0.219305	0.166309	-1.31866	0.187281	0.384039	SH3YL1	Not significant
ENSG00000035141	696.842	-0.157571	0.14194	-1.11012	0.266946	0.475403	FAM136A	Not significant
ENSG00000035403	7444.77	0.0590462	0.28888	0.204397	0.838043	0.918562	VCL	Not significant
ENSG00000035499	50.8351	-2.1369	0.450593	-4.74241	2.11193274136355e-06	0.000156685	DEPDC1B	FDR < 0.05 & |LFC| > 2
ENSG00000035664	888.889	0.195249	0.325193	0.600411	0.548232	0.727698	DAPK2	Not significant
ENSG00000035681	966.233	0.249193	0.108686	2.29277	0.0218613	0.0936236	NSMAF	Not significant
ENSG00000035687	1033.73	0.491686	0.203094	2.42098	0.0154788	0.0741259	ADSS2	Not significant
ENSG00000035720	3.45786	-0.403173	0.48118	-0.837884	0.402096	0.608128	STAP1	Not significant
ENSG00000035862	40109.4	0.395341	0.189626	2.08484	0.0370837	0.133587	TIMP2	Not significant
ENSG00000035928	1142.46	0.00846349	0.0849428	0.0996376	0.920632	0.961772	RFC1	Not significant
ENSG00000036054	965.095	0.260831	0.17288	1.50874	0.131365	0.306273	TBC1D23	Not significant
ENSG00000036257	1525.81	-0.120532	0.144348	-0.835008	0.403713	0.609313	CUL3	Not significant
ENSG00000036448	130.509	-0.255822	0.336054	-0.761253	0.446506	0.647684	MYOM2	Not significant
ENSG00000036473	2.67274	-0.59446	0.5608	-1.06002	0.289135	0.499345	OTC	Not significant
ENSG00000036530	172.718	-0.139315	0.220633	-0.631435	0.527756	0.712369	CYP46A1	Not significant
ENSG00000036549	603.646	-0.0723289	0.146695	-0.493057	0.621972	0.783523	ZZZ3	Not significant
ENSG00000036565	0.314264	-0.023368	0.449039	-0.05204	0.958497	NA	SLC18A1	Not significant
ENSG00000036672	294.035	0.137402	0.316512	0.434113	0.664206	0.812058	USP2	Not significant
ENSG00000036828	0.33707	0.0787677	0.3774	0.208711	0.834674	NA	CASR	Not significant
ENSG00000037042	1740.57	-0.613075	0.165547	-3.70334	0.000212778	0.0038858	TUBG2	Not significant
ENSG00000037241	315.568	0.263714	0.137243	1.92151	0.0546677	0.173259	RPL26L1	Not significant
ENSG00000037280	782.401	0.0454976	0.242595	0.187545	0.851233	0.925567	FLT4	Not significant
ENSG00000037474	1787.32	0.0480522	0.117068	0.410465	0.681465	0.823299	NSUN2	Not significant
ENSG00000037637	998.63	-0.0732631	0.115736	-0.63302	0.52672	0.711543	FBXO42	Not significant
ENSG00000037749	125.049	1.09856	0.332776	3.30118	0.000962791	0.0111005	MFAP3	FDR < 0.05 & |LFC| > 0.64
ENSG00000037757	1603.28	0.0465235	0.182171	0.255384	0.798426	0.896689	MRI1	Not significant
ENSG00000037897	210.437	0.0152328	0.195565	0.0778916	0.937914	0.970353	METTL1	Not significant
ENSG00000037965	285.133	-0.167898	0.293203	-0.572633	0.566893	0.742989	HOXC8	Not significant
ENSG00000038002	321.844	-0.0421798	0.182847	-0.230684	0.81756	0.907413	AGA	Not significant
ENSG00000038210	290.388	0.831907	0.201817	4.12208	3.75473008948282e-05	0.00116144	PI4K2B	FDR < 0.05 & |LFC| > 0.64
ENSG00000038219	3833.36	-0.433773	0.204592	-2.12019	0.0339903	0.125708	BOD1L1	Not significant
ENSG00000038274	1238.42	0.246502	0.210733	1.16974	0.242107	0.448147	MAT2B	Not significant
ENSG00000038295	61.4773	-0.0301504	0.333424	-0.0904267	0.927948	0.965781	TLL1	Not significant
ENSG00000038358	1396.41	0.147728	0.16792	0.879751	0.378994	0.587547	EDC4	Not significant
ENSG00000038382	5181.42	0.968109	0.173602	5.57659	2.45282485726973e-08	6.5701475788767e-06	TRIO	FDR < 0.05 & |LFC| > 0.64
ENSG00000038427	6220.13	1.86177	0.37937	4.90753	9.22313403182284e-07	8.84706617618185e-05	VCAN	FDR < 0.05 & |LFC| > 0.64
ENSG00000038532	1114.58	-0.265298	0.153703	-1.72604	0.0843393	0.230327	CLEC16A	Not significant
ENSG00000038945	494.947	1.07957	0.372222	2.90034	0.00372761	0.0278309	MSR1	FDR < 0.05 & |LFC| > 0.64
ENSG00000039068	466.183	-1.8746	0.524795	-3.57207	0.000354177	0.00561812	CDH1	FDR < 0.05 & |LFC| > 0.64
ENSG00000039123	1133.72	-0.04703	0.126831	-0.370807	0.710781	0.841763	MTREX	Not significant
ENSG00000039139	42.9008	2.36939	0.361397	6.55621	5.5191344433e-11	6.8362878763119e-08	DNAH5	FDR < 0.05 & |LFC| > 2
ENSG00000039319	560.839	-0.0110873	0.136917	-0.0809789	0.935459	0.969293	ZFYVE16	Not significant
ENSG00000039523	4883.71	0.195067	0.158071	1.23405	0.217186	0.419059	RIPOR1	Not significant
ENSG00000039537	784.605	1.13034	0.378695	2.98482	0.00283743	0.0232086	C6	FDR < 0.05 & |LFC| > 0.64
ENSG00000039560	2012.75	0.138456	0.209656	0.660397	0.508999	0.698131	RAI14	Not significant
ENSG00000039600	4.59018	0.507218	0.469618	1.08006	0.280114	0.489427	SOX30	Not significant
ENSG00000039650	2086.51	0.168236	0.153267	1.09767	0.27235	0.481476	PNKP	Not significant
ENSG00000039987	5.86183	1.2049	0.554221	2.17404	0.0297023	0.114784	BEST2	Not significant
ENSG00000040199	312.008	-0.255532	0.127674	-2.00144	0.0453452	0.15279	PHLPP2	Not significant
ENSG00000040275	193.292	0.00510919	0.199941	0.0255535	0.979613	0.99025	SPDL1	Not significant
ENSG00000040341	512.959	0.193954	0.163875	1.18355	0.236591	0.441913	STAU2	Not significant
ENSG00000040487	457.959	-0.362555	0.150722	-2.40546	0.0161521	0.0762989	SLC66A1	Not significant
ENSG00000040531	683.619	-0.319323	0.20837	-1.53248	0.125404	0.297126	CTNS	Not significant
ENSG00000040608	93.8319	-1.91514	0.3557	-5.38416	7.27848095905739e-08	1.43004582098335e-05	RTN4R	FDR < 0.05 & |LFC| > 0.64
ENSG00000040633	677.338	-0.48352	0.186937	-2.58653	0.00969465	0.0538006	PHF23	Not significant
ENSG00000040731	2.46449	-1.05417	0.530569	-1.98686	0.0469374	0.156618	CDH10	Not significant
ENSG00000040933	746.903	0.0312659	0.130315	0.239925	0.810388	0.903083	INPP4A	Not significant
ENSG00000041353	25.4024	0.875188	0.448988	1.94925	0.0512659	0.166573	RAB27B	Not significant
ENSG00000041357	2093.08	0.0573574	0.107384	0.534135	0.593248	0.762235	PSMA4	Not significant
ENSG00000041515	10.367	-0.941663	0.478603	-1.96752	0.0491229	0.161638	MYO16	Not significant
ENSG00000041802	1255.4	0.129855	0.105067	1.23592	0.216487	0.418505	LSG1	Not significant
ENSG00000041880	710.246	-0.250921	0.108393	-2.31491	0.0206179	0.0900482	PARP3	Not significant
ENSG00000041982	18135	0.472105	0.409725	1.15225	0.24922	0.455831	TNC	Not significant
ENSG00000041988	606.111	-0.433274	0.167939	-2.57995	0.00988146	0.0543986	THAP3	Not significant
ENSG00000042062	596.311	0.856509	0.368656	2.32333	0.0201615	0.0887623	RIPOR3	Not significant
ENSG00000042088	147.93	0.0755312	0.160341	0.471067	0.637593	0.794497	TDP1	Not significant
ENSG00000042286	770.621	-0.456999	0.135898	-3.36281	0.000771527	0.00948233	AIFM2	Not significant
ENSG00000042304	1.4081	0.412739	0.549178	0.751557	0.452317	0.652162	NA	Not significant
ENSG00000042317	221.459	0.202309	0.128998	1.56831	0.116809	0.283521	SPATA7	Not significant
ENSG00000042429	249.056	-0.00217599	0.1556	-0.0139845	0.988842	0.994981	MED17	Not significant
ENSG00000042445	1783.34	-0.397595	0.157518	-2.52413	0.0115986	0.0607635	RETSAT	Not significant
ENSG00000042493	2664.48	1.1579	0.289889	3.99429	6.4887763188731e-05	0.00169903	CAPG	FDR < 0.05 & |LFC| > 0.64
ENSG00000042753	1603.9	-0.181839	0.263953	-0.688908	0.490881	0.683983	AP2S1	Not significant
ENSG00000042781	4.50911	0.854605	0.515167	1.65889	0.0971378	0.252289	USH2A	Not significant
ENSG00000042813	0.106487	0.0610781	0.370829	0.164707	0.869175	NA	ZPBP	Not significant
ENSG00000042832	29.7474	-0.110637	0.295953	-0.373833	0.708529	0.840598	TG	Not significant
ENSG00000042980	153.225	-0.340274	0.300918	-1.13079	0.258145	0.46552	ADAM28	Not significant
ENSG00000043039	1.17501	1.4218	0.564658	2.51799	0.0118026	0.0614367	BARX2	Not significant
ENSG00000043093	529.324	0.0260889	0.12399	0.210412	0.833346	0.915836	DCUN1D1	Not significant
ENSG00000043143	2391.11	0.108222	0.149709	0.722884	0.469751	0.667269	JADE2	Not significant
ENSG00000043355	1.0517	-1.02884	0.557239	-1.84632	0.0648457	0.194383	ZIC2	Not significant
ENSG00000043462	334.229	0.395594	0.312226	1.26701	0.205152	0.405338	LCP2	Not significant
ENSG00000043514	452.374	-0.147986	0.138114	-1.07148	0.283956	0.493871	TRIT1	Not significant
ENSG00000043591	20.8061	0.928964	0.291796	3.18361	0.00145449	0.0146992	ADRB1	FDR < 0.05 & |LFC| > 0.64
ENSG00000044012	0	NA	NA	NA	NA	NA	GUCA2B	Not significant
ENSG00000044090	1557.57	0.207094	0.136641	1.51561	0.129618	0.303724	CUL7	Not significant
ENSG00000044115	12341.6	0.133587	0.14824	0.901156	0.367505	0.57709	CTNNA1	Not significant
ENSG00000044446	1055.59	-0.194063	0.106381	-1.82422	0.0681181	0.200788	PHKA2	Not significant
ENSG00000044459	528.193	0.140815	0.092584	1.52094	0.128274	0.301668	CNTLN	Not significant
ENSG00000044524	567.061	0.762135	0.2843	2.68074	0.00734596	0.0440773	EPHA3	FDR < 0.05 & |LFC| > 0.64
ENSG00000044574	10248.2	0.342962	0.177541	1.93173	0.0533924	0.170852	HSPA5	Not significant
ENSG00000046604	190.503	0.445494	0.323743	1.37607	0.168799	0.359787	DSG2	Not significant
ENSG00000046647	708.189	-0.325905	0.138462	-2.35376	0.0185847	0.083997	GEMIN8	Not significant
ENSG00000046651	1131.64	-0.500706	0.173846	-2.88016	0.00397471	0.029072	OFD1	Not significant
ENSG00000046653	6996.47	-1.28945	0.42569	-3.02908	0.00245303	0.0210432	GPM6B	FDR < 0.05 & |LFC| > 0.64
ENSG00000046774	0.0282136	0.0144536	0.370829	0.0389764	0.968909	NA	MAGEC2	Not significant
ENSG00000046889	553.528	0.220774	0.209051	1.05608	0.290933	0.501263	PREX2	Not significant
ENSG00000047056	671.873	0.255319	0.129402	1.97306	0.0484887	0.160182	WDR37	Not significant
ENSG00000047188	889.367	0.439919	0.124457	3.53471	0.000408228	0.00619605	YTHDC2	Not significant
ENSG00000047230	535.421	0.0376653	0.118157	0.318774	0.749898	0.867321	CTPS2	Not significant
ENSG00000047249	857.161	-0.191419	0.100611	-1.90256	0.0570975	0.178626	ATP6V1H	Not significant
ENSG00000047315	2091.5	0.336581	0.171969	1.95722	0.0503213	0.164385	POLR2B	Not significant
ENSG00000047346	687.519	0.450708	0.200445	2.24854	0.0245417	0.101358	ATOSA	Not significant
ENSG00000047365	160.418	0.0644274	0.279848	0.230223	0.817918	0.907576	ARAP2	Not significant
ENSG00000047410	3034.95	0.197638	0.106794	1.85064	0.0642212	0.193179	TPR	Not significant
ENSG00000047457	497.789	0.364753	0.309944	1.17683	0.239262	0.445192	CP	Not significant
ENSG00000047578	884.912	0.369816	0.133485	2.77047	0.0055975	0.0366507	KATNIP	Not significant
ENSG00000047579	806.619	-0.454595	0.134084	-3.39038	0.000697962	0.00891853	DTNBP1	Not significant
ENSG00000047597	21.9453	-0.910457	0.500797	-1.81802	0.0690617	0.202582	XK	Not significant
ENSG00000047617	146.278	0.697071	0.215149	3.23994	0.00119554	0.0128188	ANO2	FDR < 0.05 & |LFC| > 0.64
ENSG00000047621	310.212	-0.167603	0.129291	-1.29632	0.194864	0.393557	C12orf4	Not significant
ENSG00000047634	322.624	0.225257	0.188532	1.19479	0.232168	0.437558	SCML1	Not significant
ENSG00000047644	2116	-0.104911	0.133904	-0.783477	0.433347	0.635586	WWC3	Not significant
ENSG00000047648	700.38	0.652117	0.242906	2.68465	0.00726055	0.0437485	ARHGAP6	FDR < 0.05 & |LFC| > 0.64
ENSG00000047662	7.59247	0.960862	0.410297	2.34187	0.0191874	0.0857594	FAM184B	Not significant
ENSG00000047849	21651.5	-0.444336	0.127115	-3.49555	0.000473081	0.00682901	MAP4	Not significant
ENSG00000047932	1063.81	0.0806026	0.114998	0.700903	0.483363	0.678018	GOPC	Not significant
ENSG00000047936	2.20897	1.26169	0.56411	2.23661	0.0253119	0.103519	ROS1	Not significant
ENSG00000048028	302.063	-0.185009	0.162656	-1.13742	0.255362	0.462727	USP28	Not significant
ENSG00000048052	284.34	0.508186	0.225409	2.25451	0.0241643	0.100281	HDAC9	Not significant
ENSG00000048140	1165.54	0.208325	0.157103	1.32604	0.184827	0.380842	TSPAN17	Not significant
ENSG00000048162	411.986	0.244844	0.161492	1.51614	0.129484	0.303561	NOP16	Not significant
ENSG00000048342	811.193	0.381375	0.15042	2.5354	0.0112319	0.0595322	CC2D2A	Not significant
ENSG00000048392	571.339	0.903012	0.184127	4.9043	9.376125888538e-07	8.9038816812853e-05	RRM2B	FDR < 0.05 & |LFC| > 0.64
ENSG00000048405	381.72	0.492366	0.180927	2.72134	0.0065017	0.0405577	ZNF800	Not significant
ENSG00000048462	1.13841	0.339272	0.548852	0.618149	0.536477	0.718996	TNFRSF17	Not significant
ENSG00000048471	1092.37	0.58519	0.167827	3.48686	0.000488725	0.00699663	SNX29	Not significant
ENSG00000048540	175.447	-0.815902	0.350095	-2.33052	0.0197787	0.0874553	LMO3	Not significant
ENSG00000048544	685.038	0.0676187	0.123091	0.549338	0.582774	0.754568	MRPS10	Not significant
ENSG00000048545	0.590418	0.45403	0.534155	0.849996	0.395327	NA	GUCA1A	Not significant
ENSG00000048649	2989.46	-0.739197	0.230337	-3.2092	0.00133105	0.0138547	RSF1	FDR < 0.05 & |LFC| > 0.64
ENSG00000048707	2560.28	-0.345919	0.147737	-2.34145	0.0192088	0.0858414	VPS13D	Not significant
ENSG00000048740	3252.99	0.153525	0.172893	0.887973	0.374555	0.583768	CELF2	Not significant
ENSG00000048828	2795.31	0.489885	0.18966	2.58296	0.00979563	0.0541774	FAM120A	Not significant
ENSG00000048991	481.327	0.0228605	0.137542	0.166208	0.867993	0.934861	R3HDM1	Not significant
ENSG00000049089	553.338	0.0176873	0.274105	0.0645273	0.94855	0.975463	COL9A2	Not significant
ENSG00000049130	484.263	0.107093	0.230693	0.464221	0.64249	0.797564	KITLG	Not significant
ENSG00000049167	147.641	-0.260969	0.130294	-2.00293	0.045185	0.152503	ERCC8	Not significant
ENSG00000049192	192.59	1.50944	0.300045	5.03072	4.88632083697659e-07	5.64436165357087e-05	ADAMTS6	FDR < 0.05 & |LFC| > 0.64
ENSG00000049239	5821.18	0.208917	0.142383	1.46729	0.142298	0.322354	H6PD	Not significant
ENSG00000049245	3396.06	0.207205	0.10125	2.04648	0.0407092	0.14178	VAMP3	Not significant
ENSG00000049246	1775.24	0.460929	0.235143	1.96021	0.0499712	0.163673	PER3	Not significant
ENSG00000049247	1.92213	0.00603253	0.542885	0.011112	0.991134	0.995977	UTS2	Not significant
ENSG00000049249	5.24626	0.628292	0.498759	1.25971	0.207774	0.408676	TNFRSF9	Not significant
ENSG00000049283	6.85969	-1.14499	0.551487	-2.07619	0.0378768	0.135433	EPN3	Not significant
ENSG00000049323	5429.58	-0.0132715	0.333669	-0.0397746	0.968273	0.984273	LTBP1	Not significant
ENSG00000049449	3384.29	-0.0760399	0.148216	-0.513035	0.607927	0.773249	RCN1	Not significant
ENSG00000049540	20595.1	0.604565	0.356504	1.69581	0.089921	0.24018	ELN	Not significant
ENSG00000049541	593.281	0.0818531	0.0892826	0.916787	0.359254	0.568979	RFC2	Not significant
ENSG00000049618	2314.05	0.0503332	0.0685749	0.733989	0.462956	0.661276	ARID1B	Not significant
ENSG00000049656	2307.95	0.304995	0.0895767	3.40485	0.000662	0.00859213	CLPTM1L	Not significant
ENSG00000049759	513.585	-0.785995	0.284493	-2.76279	0.00573094	0.03731	NEDD4L	FDR < 0.05 & |LFC| > 0.64
ENSG00000049768	15.5079	0.476365	0.336718	1.41473	0.157148	0.343766	FOXP3	Not significant
ENSG00000049769	535.521	-0.509674	0.141762	-3.59529	0.000324029	0.00525699	PPP1R3F	Not significant
ENSG00000049860	2863.93	0.695751	0.180131	3.86248	0.000112242	0.00248245	HEXB	FDR < 0.05 & |LFC| > 0.64
ENSG00000049883	175.886	-0.58143	0.177718	-3.27164	0.00106925	0.0118945	PTCD2	Not significant
ENSG00000050030	36.5792	-0.310833	0.302176	-1.02865	0.303644	0.513718	NEXMIF	Not significant
ENSG00000050130	610.077	0.139712	0.17865	0.782046	0.434188	0.63636	JKAMP	Not significant
ENSG00000050165	17785.8	1.02208	0.236092	4.32916	1.49682277762835e-05	0.000600605	DKK3	FDR < 0.05 & |LFC| > 0.64
ENSG00000050327	175.822	-0.266184	0.206904	-1.28651	0.198266	0.397272	ARHGEF5	Not significant
ENSG00000050344	183.585	0.606424	0.276199	2.19561	0.0281199	0.110821	NFE2L3	Not significant
ENSG00000050393	611.291	-0.0566193	0.107146	-0.528431	0.5972	0.765621	MCUR1	Not significant
ENSG00000050405	4966.85	0.823957	0.244926	3.36411	0.000767906	0.00945822	LIMA1	FDR < 0.05 & |LFC| > 0.64
ENSG00000050426	1742.75	-0.101945	0.107247	-0.950564	0.341826	0.552369	LETMD1	Not significant
ENSG00000050438	43.395	0.596851	0.247262	2.41384	0.0157856	0.0751782	SLC4A8	Not significant
ENSG00000050555	91.5304	0.111139	0.519519	0.213926	NA	NA	LAMC3	Not significant
ENSG00000050628	139.438	-1.1443	0.438171	-2.61155	0.00901334	0.050979	PTGER3	Not significant
ENSG00000050730	3.32485	0.596719	0.4852	1.22984	0.218757	0.420808	TNIP3	Not significant
ENSG00000050748	1015.92	0.0761325	0.112279	0.678067	0.497729	0.689646	MAPK9	Not significant
ENSG00000050767	646.816	-0.638032	0.335431	-1.90212	0.0571549	0.178756	COL23A1	Not significant
ENSG00000050820	2802.68	-0.092231	0.150733	-0.611883	0.540615	0.722096	BCAR1	Not significant
ENSG00000051009	1692.6	-0.15296	0.114364	-1.33748	0.181066	0.375785	FHIP1B	Not significant
ENSG00000051108	2658.64	0.333572	0.140344	2.37683	0.0174623	0.0804208	HERPUD1	Not significant
ENSG00000051128	2146.63	0.171418	0.293741	0.583569	0.559511	0.737045	HOMER3	Not significant
ENSG00000051180	19.9324	0.672153	0.285336	2.35565	0.0184901	0.083726	RAD51	Not significant
ENSG00000051341	12.551	0.0671594	0.356714	0.188272	0.850663	0.92528	POLQ	Not significant
ENSG00000051382	351.176	0.0944913	0.136661	0.691426	0.489298	0.682698	PIK3CB	Not significant
ENSG00000051523	2646.93	0.546709	0.254054	2.15194	0.0314018	0.119424	CYBA	Not significant
ENSG00000051596	373.859	0.125758	0.147981	0.849825	0.395423	0.602356	THOC3	Not significant
ENSG00000051620	1421.46	0.0085342	0.135774	0.0628557	0.949881	0.975844	HEBP2	Not significant
ENSG00000051825	146.078	-0.145717	0.16341	-0.891729	0.372538	0.581611	MPHOSPH9	Not significant
ENSG00000052126	812.769	0.335883	0.150404	2.2332	0.0255359	0.104136	PLEKHA5	Not significant
ENSG00000052344	1.53204	-0.63096	0.549171	-1.14893	0.250585	0.457036	PRSS8	Not significant
ENSG00000052723	431.287	0.211407	0.135525	1.55992	0.11878	0.286505	SIKE1	Not significant
ENSG00000052749	1039.81	0.269053	0.203157	1.32436	0.185383	0.381572	RRP12	Not significant
ENSG00000052795	1010.58	0.312009	0.145016	2.15155	0.0314329	0.119472	FNIP2	Not significant
ENSG00000052802	533.271	-0.670039	0.225198	-2.97534	0.00292665	0.0237204	MSMO1	FDR < 0.05 & |LFC| > 0.64
ENSG00000052841	1989.16	0.0991382	0.0891912	1.11152	0.266343	0.474596	TTC17	Not significant
ENSG00000052850	68.7406	-0.549226	0.410154	-1.33907	0.180546	0.375061	ALX4	Not significant
ENSG00000053108	20.3212	1.38903	0.514542	2.69955	0.00694342	0.0425035	FSTL4	FDR < 0.05 & |LFC| > 0.64
ENSG00000053254	2616.28	0.194972	0.221975	0.87835	0.379754	0.588298	FOXN3	Not significant
ENSG00000053328	22.3678	-1.15418	0.465017	-2.48201	0.0130643	0.0658391	METTL24	Not significant
ENSG00000053371	982.41	-0.188465	0.108704	-1.73375	0.0829623	0.227896	AKR7A2	Not significant
ENSG00000053372	1070.88	0.00983542	0.13953	0.0704894	0.943804	0.97297	MRTO4	Not significant
ENSG00000053438	79.7498	-1.37268	0.447848	-3.06505	0.00217633	0.0193332	NNAT	FDR < 0.05 & |LFC| > 0.64
ENSG00000053501	919.134	-0.369433	0.199387	-1.85285	0.0639045	0.192511	USE1	Not significant
ENSG00000053524	39.509	-0.609327	0.324355	-1.87858	0.0603019	0.185323	MCF2L2	Not significant
ENSG00000053702	1884.93	-2.04916	0.365952	-5.59953	2.14938421352536e-08	5.88786604414653e-06	NRIP2	FDR < 0.05 & |LFC| > 2
ENSG00000053747	1109.56	-0.475412	0.205703	-2.31116	0.0208239	0.0904944	LAMA3	Not significant
ENSG00000053770	484.087	0.228826	0.155661	1.47003	0.141554	0.321231	AP5M1	Not significant
ENSG00000053900	802.284	0.134328	0.124632	1.07779	0.281125	0.490506	ANAPC4	Not significant
ENSG00000053918	304.265	0.851222	0.291901	2.91613	0.00354403	0.0268384	KCNQ1	FDR < 0.05 & |LFC| > 0.64
ENSG00000054116	1600.84	-0.020077	0.0990841	-0.202626	0.839428	0.919186	TRAPPC3	Not significant
ENSG00000054118	4068.88	-0.0157967	0.119497	-0.132194	0.894831	0.948684	THRAP3	Not significant
ENSG00000054148	2039.1	-0.0584139	0.22058	-0.264819	0.791149	0.891836	PHPT1	Not significant
ENSG00000054179	1744.95	-1.1291	0.402927	-2.80225	0.00507477	0.0343246	ENTPD2	FDR < 0.05 & |LFC| > 0.64
ENSG00000054219	95.5347	0.408981	0.271459	1.5066	0.131913	0.307082	LY75	Not significant
ENSG00000054267	2699.47	-0.668448	0.202488	-3.30118	0.000962805	0.0111005	ARID4B	FDR < 0.05 & |LFC| > 0.64
ENSG00000054277	294.985	-0.308929	0.22738	-1.35865	0.174259	0.367113	OPN3	Not significant
ENSG00000054282	984.073	-0.0407598	0.114063	-0.357345	0.720834	0.848588	SDCCAG8	Not significant
ENSG00000054356	7.37031	-0.216924	0.522437	-0.415217	0.677983	0.821022	PTPRN	Not significant
ENSG00000054392	185.015	0.2199	0.208116	1.05663	0.290683	0.501014	HHAT	Not significant
ENSG00000054523	2013.32	0.0468555	0.122472	0.382581	0.702031	0.83673	KIF1B	Not significant
ENSG00000054598	1802.41	0.109838	0.268222	0.409505	0.682169	0.823907	FOXC1	Not significant
ENSG00000054611	1412.14	0.0148171	0.121325	0.122127	0.902798	0.953467	TBC1D22A	Not significant
ENSG00000054654	3858.6	0.464452	0.226104	2.05415	0.039961	0.140117	SYNE2	Not significant
ENSG00000054690	196.033	0.452467	0.279108	1.62112	0.104992	0.264906	PLEKHH1	Not significant
ENSG00000054793	1342.36	0.0590267	0.181322	0.325536	0.744776	0.86383	ATP9A	Not significant
ENSG00000054796	0.380779	0.106225	0.370829	0.286454	0.774531	NA	SPO11	Not significant
ENSG00000054803	210.254	-1.01832	0.496112	-2.05259	0.0401122	0.140491	CBLN4	Not significant
ENSG00000054938	58.6137	-3.10915	0.549991	-5.6531	NA	NA	CHRDL2	Not significant
ENSG00000054965	2707.83	0.0210909	0.154538	0.136477	0.891444	0.946742	FAM168A	Not significant
ENSG00000054967	250.235	0.613909	0.284619	2.15695	0.0310094	0.118327	RELT	Not significant
ENSG00000054983	810.066	-0.185441	0.242478	-0.764775	0.444405	0.645967	GALC	Not significant
ENSG00000055044	1509.27	-0.34314	0.175065	-1.96007	0.049987	0.163706	NOP58	Not significant
ENSG00000055070	5317.31	0.123433	0.102951	1.19895	0.230549	0.435956	SZRD1	Not significant
ENSG00000055118	193.334	-2.53531	0.458348	-5.53141	3.17674361230703e-08	7.60523098916091e-06	KCNH2	FDR < 0.05 & |LFC| > 2
ENSG00000055130	1764.87	-0.0382293	0.141931	-0.269351	0.78766	0.890016	CUL1	Not significant
ENSG00000055147	464.754	0.161539	0.165377	0.976794	0.328671	0.539435	FAM114A2	Not significant
ENSG00000055163	1300.34	-1.09341	0.389843	-2.80475	0.00503549	0.034156	CYFIP2	FDR < 0.05 & |LFC| > 0.64
ENSG00000055208	1845.1	-0.0164976	0.207007	-0.0796962	0.936479	0.9697	TAB2	Not significant
ENSG00000055211	2171.83	0.213801	0.15016	1.42382	0.154498	0.340303	GINM1	Not significant
ENSG00000055332	1418.47	0.28545	0.209059	1.3654	0.172127	0.3644	EIF2AK2	Not significant
ENSG00000055483	2562.08	-0.107878	0.175316	-0.615335	0.538334	0.720637	USP36	Not significant
ENSG00000055609	1439.09	-0.0782595	0.0947461	-0.825992	0.408808	0.614399	KMT2C	Not significant
ENSG00000055732	293.217	-0.565834	0.373799	-1.51374	0.130093	0.304611	MCOLN3	Not significant
ENSG00000055813	139.892	1.15107	0.368562	3.12313	0.00178941	0.0169162	CCDC85A	FDR < 0.05 & |LFC| > 0.64
ENSG00000055917	1800.11	0.105135	0.0804428	1.30695	0.191228	0.388941	PUM2	Not significant
ENSG00000055950	1535.05	-0.480941	0.153724	-3.12859	0.00175645	0.0167132	MRPL43	Not significant
ENSG00000055955	224.507	-1.02521	0.315443	-3.25007	0.00115376	0.0125313	ITIH4	FDR < 0.05 & |LFC| > 0.64
ENSG00000055957	31.617	-1.67552	0.468969	-3.57277	0.000353226	0.00560929	ITIH1	FDR < 0.05 & |LFC| > 0.64
ENSG00000056050	597.05	-0.31012	0.12019	-2.58024	0.00987316	0.054374	HPF1	Not significant
ENSG00000056097	1726.03	0.400602	0.182719	2.19244	0.0283476	0.111454	ZFR	Not significant
ENSG00000056277	75.8953	0.171083	0.196838	0.869156	0.384762	0.592865	ZNF280C	Not significant
ENSG00000056291	1.18184	-0.536898	0.56661	-0.947561	0.343353	0.553905	NPFFR2	Not significant
ENSG00000056487	46.495	-1.03579	0.366058	-2.8296	0.00466069	0.0324548	PHF21B	FDR < 0.05 & |LFC| > 0.64
ENSG00000056558	1014.33	0.0301298	0.265197	0.113613	0.909545	0.956607	TRAF1	Not significant
ENSG00000056586	736.202	0.255019	0.0957272	2.66402	0.00772135	0.0457135	RC3H2	Not significant
ENSG00000056736	105.846	-0.854673	0.369949	-2.31024	0.0208746	0.090654	IL17RB	Not significant
ENSG00000056972	521.845	0.763971	0.273985	2.78836	0.00529751	0.0352536	TRAF3IP2	FDR < 0.05 & |LFC| > 0.64
ENSG00000056998	217.773	-1.58501	0.427834	-3.70473	0.000211617	0.00387951	GYG2	FDR < 0.05 & |LFC| > 0.64
ENSG00000057019	837.804	0.0280107	0.134514	0.208236	0.835045	0.916995	DCBLD2	Not significant
ENSG00000057149	0.380779	0.106225	0.370829	0.286454	0.774531	NA	SERPINB3	Not significant
ENSG00000057252	578.126	0.407919	0.179848	2.26813	0.0233213	0.0977842	SOAT1	Not significant
ENSG00000057294	493.157	-0.100437	0.408444	-0.2459	0.805759	0.90069	PKP2	Not significant
ENSG00000057468	29.3978	-0.269926	0.386088	-0.699131	0.48447	0.678802	MSH4	Not significant
ENSG00000057593	7.08523	-0.264511	0.518217	-0.510426	0.609753	0.774673	F7	Not significant
ENSG00000057608	4290.53	0.360908	0.146543	2.46282	0.0137848	0.0683383	GDI2	Not significant
ENSG00000057657	84.7898	0.292623	0.20256	1.44463	0.148563	0.331777	PRDM1	Not significant
ENSG00000057663	648.709	0.182547	0.127915	1.4271	0.153552	0.338981	ATG5	Not significant
ENSG00000057704	319.11	-0.491149	0.196496	-2.49954	0.0124356	0.0635903	TMCC3	Not significant
ENSG00000057757	1906.87	-0.592701	0.145965	-4.06057	4.89532687292316e-05	0.00139366	PITHD1	Not significant
ENSG00000057935	1374.34	-0.180184	0.119073	-1.51322	0.130224	0.304869	MTA3	Not significant
ENSG00000058056	434.359	-0.0912282	0.176848	-0.515857	0.605954	0.772136	USP13	Not significant
ENSG00000058063	761.639	0.474174	0.16813	2.82029	0.00479803	0.03308	ATP11B	Not significant
ENSG00000058085	407.186	-0.684695	0.412611	-1.65942	0.0970309	0.252103	LAMC2	Not significant
ENSG00000058091	654.073	0.294574	0.217694	1.35315	0.176007	0.369592	CDK14	Not significant
ENSG00000058262	6862.17	0.302615	0.135639	2.23104	0.0256785	0.104538	SEC61A1	Not significant
ENSG00000058272	4212.09	-0.567555	0.27402	-2.07122	0.0383384	0.136596	PPP1R12A	Not significant
ENSG00000058335	98.9258	-1.82247	0.401155	-4.54306	5.54434394152781e-06	0.000303172	RASGRF1	FDR < 0.05 & |LFC| > 0.64
ENSG00000058404	1096.11	-2.48772	0.503468	-4.94117	7.76552869960853e-07	8.04480534993263e-05	CAMK2B	FDR < 0.05 & |LFC| > 2
ENSG00000058453	4651.41	0.0200225	0.17646	0.113468	0.90966	0.956607	CROCC	Not significant
ENSG00000058600	1198.85	0.0575693	0.127451	0.451697	0.651487	0.804029	POLR3E	Not significant
ENSG00000058668	4939.33	0.699399	0.204301	3.42338	0.000618481	0.0081876	ATP2B4	FDR < 0.05 & |LFC| > 0.64
ENSG00000058673	25.0216	0.829123	0.30844	2.68812	0.00718563	0.0434447	ZC3H11A	FDR < 0.05 & |LFC| > 0.64
ENSG00000058729	437.403	-0.0055634	0.158697	-0.0350568	0.972034	0.986518	RIOK2	Not significant
ENSG00000058799	447.89	0.13741	0.131633	1.04388	0.29654	0.506896	YIPF1	Not significant
ENSG00000058804	316.295	0.314897	0.139641	2.25505	0.0241303	0.100182	NDC1	Not significant
ENSG00000058866	233.087	-0.16553	0.402845	-0.410902	0.681144	0.823158	DGKG	Not significant
ENSG00000059122	4211.25	-0.381043	0.151609	-2.51333	0.0119596	0.0619937	FLYWCH1	Not significant
ENSG00000059145	1750.68	-0.213738	0.136764	-1.56282	0.118095	0.28542	UNKL	Not significant
ENSG00000059377	413.884	0.705105	0.263094	2.68005	0.00736118	0.044132	TBXAS1	FDR < 0.05 & |LFC| > 0.64
ENSG00000059378	1387.61	0.407904	0.17717	2.30233	0.0213167	0.0920416	PARP12	Not significant
ENSG00000059573	1019.86	0.132667	0.215437	0.615804	0.538024	0.720323	ALDH18A1	Not significant
ENSG00000059588	975.182	-0.2269	0.16697	-1.35893	0.17417	0.367034	TARBP1	Not significant
ENSG00000059691	621.359	-1.22696	0.224151	-5.47381	4.40464395386035e-08	9.88062217334861e-06	GATB	FDR < 0.05 & |LFC| > 0.64
ENSG00000059728	263.322	0.055414	0.198955	0.278526	0.780609	0.886207	MXD1	Not significant
ENSG00000059758	761.408	0.316451	0.181684	1.74177	0.0815486	0.225754	CDK17	Not significant
ENSG00000059769	291.91	0.029939	0.14533	0.206007	0.836785	0.917809	DNAJC25	Not significant
ENSG00000059804	1795.25	-0.0563811	0.345303	-0.16328	NA	NA	SLC2A3	Not significant
ENSG00000059915	127.218	-0.52768	0.308816	-1.70872	0.0875033	0.235667	PSD	Not significant
ENSG00000060069	1258.55	0.197125	0.133781	1.4735	0.140617	0.319818	CTDP1	Not significant
ENSG00000060138	10417.7	0.540817	0.172386	3.13724	0.00170546	0.0164527	YBX3	Not significant
ENSG00000060140	4.32494	-0.814917	0.481424	-1.69272	0.0905086	0.241139	STYK1	Not significant
ENSG00000060237	3456.28	0.144028	0.141658	1.01674	0.309279	0.51955	WNK1	Not significant
ENSG00000060303	0.0841428	0.0450441	0.370829	0.121469	0.90332	NA	RPS17P5	Not significant
ENSG00000060339	2951.87	-0.39497	0.202457	-1.95089	0.0510704	0.166089	CCAR1	Not significant
ENSG00000060491	4683.6	0.00677688	0.160788	0.042148	0.966381	0.983293	OGFR	Not significant
ENSG00000060558	227.716	0.703152	0.299583	2.3471	0.0189202	0.0849227	GNA15	Not significant
ENSG00000060566	0.114587	-0.0314322	0.370829	-0.084762	0.932451	NA	CREB3L3	Not significant
ENSG00000060642	291.684	0.177048	0.141783	1.24873	0.211765	0.413093	PIGV	Not significant
ENSG00000060656	2321.34	-1.39485	0.267814	-5.20826	1.90621950783332e-07	2.91750880980888e-05	PTPRU	FDR < 0.05 & |LFC| > 0.64
ENSG00000060688	782.914	0.0537782	0.0767125	0.701035	0.483281	0.678002	SNRNP40	Not significant
ENSG00000060709	15.3359	0.41635	0.47297	0.880289	0.378703	0.587373	RIMBP2	Not significant
ENSG00000060718	342.494	-0.156518	0.382983	-0.408682	0.682773	0.824351	COL11A1	Not significant
ENSG00000060749	463.211	-0.0700352	0.163766	-0.427654	0.668903	0.814862	QSER1	Not significant
ENSG00000060762	1192.66	-0.201506	0.137818	-1.46212	0.143709	0.324519	MPC1	Not significant
ENSG00000060971	2206.66	-0.34455	0.10933	-3.15147	0.00162453	0.0158498	ACAA1	Not significant
ENSG00000060982	867.029	2.25396	0.386642	5.82958	5.55656104272184e-09	2.26144096494432e-06	BCAT1	FDR < 0.05 & |LFC| > 2
ENSG00000061273	8169.29	0.54319	0.155087	3.50248	0.000460955	0.00672753	HDAC7	Not significant
ENSG00000061337	821.309	0.20244	0.246416	0.821539	0.411339	0.616803	LZTS1	Not significant
ENSG00000061455	91.0863	-1.07329	0.286748	-3.74297	0.000181861	0.00349723	PRDM6	FDR < 0.05 & |LFC| > 0.64
ENSG00000061492	0.533383	-0.0693902	0.550083	-0.126145	0.899617	NA	WNT8A	Not significant
ENSG00000061656	48.3151	0.574409	0.316405	1.81542	0.069459	0.203258	SPAG4	Not significant
ENSG00000061676	2929.53	0.476018	0.218096	2.18261	0.0290646	0.113179	NCKAP1	Not significant
ENSG00000061794	642.655	0.0850844	0.135175	0.62944	0.529061	0.71342	MRPS35	Not significant
ENSG00000061918	679.122	0.170579	0.257049	0.663602	0.506945	0.696621	GUCY1B1	Not significant
ENSG00000061936	4015.94	-0.23535	0.169726	-1.38665	0.165549	0.355253	SFSWAP	Not significant
ENSG00000061938	4015.5	-0.276218	0.158368	-1.74415	0.0811322	0.22517	TNK2	Not significant
ENSG00000061987	929.306	-0.125967	0.0996197	-1.26448	0.206059	0.406483	MON2	Not significant
ENSG00000062038	133.273	0.142931	0.364427	0.392206	0.694906	0.831739	CDH3	Not significant
ENSG00000062096	0.55242	0.250175	0.391866	0.63842	0.523201	NA	ARSF	Not significant
ENSG00000062194	2368.28	-0.074916	0.0924663	-0.810198	0.417826	0.622157	GPBP1	Not significant
ENSG00000062282	451.782	-1.56733	0.439692	-3.5646	0.000364411	0.00573892	DGAT2	FDR < 0.05 & |LFC| > 0.64
ENSG00000062370	113.537	0.216475	0.285182	0.759076	0.447807	0.648679	ZNF112	Not significant
ENSG00000062485	3029.47	0.126952	0.121977	1.04079	0.297974	0.508475	CS	Not significant
ENSG00000062524	19.1106	-0.23241	0.410652	-0.565953	0.571426	0.746241	LTK	Not significant
ENSG00000062582	473.138	0.0247449	0.175752	0.140794	0.888033	0.945339	MRPS24	Not significant
ENSG00000062598	1392.68	-0.142891	0.138519	-1.03157	0.302275	0.512639	ELMO2	Not significant
ENSG00000062650	870.277	0.310435	0.150489	2.06284	0.0391279	0.138422	WAPL	Not significant
ENSG00000062716	1975.22	0.427715	0.161734	2.64456	0.0081796	0.0476541	VMP1	Not significant
ENSG00000062725	765.033	-0.180283	0.0875345	-2.05956	0.0394402	0.139095	APPBP2	Not significant
ENSG00000062822	835.738	-0.117183	0.165305	-0.708891	0.478392	0.67463	POLD1	Not significant
ENSG00000063015	0.412021	0.149325	0.516052	0.28936	0.772306	NA	SEZ6	Not significant
ENSG00000063046	14488.6	0.294931	0.151628	1.9451	0.0517632	0.167594	EIF4B	Not significant
ENSG00000063127	200.52	-0.283917	0.255181	-1.11261	0.265874	0.474206	SLC6A16	Not significant
ENSG00000063169	963.692	-0.284806	0.142669	-1.99626	0.0459055	0.154185	BICRA	Not significant
ENSG00000063176	763.383	-0.379223	0.190614	-1.98949	0.0466475	0.155851	SPHK2	Not significant
ENSG00000063177	19023.9	0.0534501	0.22601	0.236495	0.813049	0.904498	RPL18	Not significant
ENSG00000063180	973.089	0.184751	0.221278	0.834928	0.403759	0.609349	CA11	Not significant
ENSG00000063241	1091.83	-0.214468	0.26749	-0.80178	0.42268	0.626359	ISOC2	Not significant
ENSG00000063244	4729.26	0.128401	0.117987	1.08826	0.276479	0.485701	U2AF2	Not significant
ENSG00000063245	5024.65	0.106823	0.190775	0.559944	0.575518	0.749049	EPN1	Not significant
ENSG00000063322	2128.61	-0.177937	0.0668811	-2.6605	0.00780256	0.0460317	MED29	Not significant
ENSG00000063438	179.771	-0.891633	0.413264	-2.15754	0.0309636	0.118247	AHRR	Not significant
ENSG00000063515	0.0856277	0.0472601	0.370829	0.127444	0.898589	NA	GSC2	Not significant
ENSG00000063587	606.047	0.0725442	0.131484	0.551732	0.581132	0.75319	ZNF275	Not significant
ENSG00000063601	494.743	0.0468648	0.146421	0.320068	0.748916	0.866573	MTMR1	Not significant
ENSG00000063660	8469.72	0.0163934	0.238266	0.068803	0.945146	0.973664	GPC1	Not significant
ENSG00000063761	281.437	-0.0395861	0.187277	-0.211378	0.832593	0.915537	ADCK1	Not significant
ENSG00000063854	1969.12	-0.466127	0.16132	-2.88944	0.00385923	0.0284907	HAGH	Not significant
ENSG00000063978	1611.43	0.109499	0.147888	0.740422	0.459044	0.657943	RNF4	Not significant
ENSG00000064012	444.33	0.690425	0.241444	2.85956	0.00424223	0.0303585	CASP8	FDR < 0.05 & |LFC| > 0.64
ENSG00000064042	2592.17	-0.995246	0.244951	-4.06305	4.84362814032915e-05	0.00138544	LIMCH1	FDR < 0.05 & |LFC| > 0.64
ENSG00000064102	346.75	-0.310491	0.142487	-2.17908	0.0293256	0.113838	INTS13	Not significant
ENSG00000064115	1170.32	0.282714	0.186166	1.51862	0.128859	0.302414	TM7SF3	Not significant
ENSG00000064195	47.8006	1.02298	0.501172	2.04117	0.0412342	0.143049	DLX3	Not significant
ENSG00000064199	126.729	0.516429	0.183704	2.8112	0.0049357	0.0336673	SPA17	Not significant
ENSG00000064201	150.68	0.00172255	0.288412	0.00597254	0.995235	0.998107	TSPAN32	Not significant
ENSG00000064205	7614.05	0.258904	0.438385	0.590587	0.554797	0.732896	CCN5	Not significant
ENSG00000064218	43.2396	0.664983	0.371059	1.79212	0.0731134	0.2101	DMRT3	Not significant
ENSG00000064225	348.081	-0.568875	0.230646	-2.46644	0.0136465	0.0678768	ST3GAL6	Not significant
ENSG00000064270	7.88186	-0.836077	0.5486	-1.52402	0.127504	0.300407	ATP2C2	Not significant
ENSG00000064300	13084.8	0.331835	0.387398	0.856572	0.391681	0.599157	NGFR	Not significant
ENSG00000064309	959.087	0.594295	0.310162	1.91608	0.0553551	0.174796	CDON	Not significant
ENSG00000064313	476.143	0.274565	0.146757	1.87088	0.0613611	0.187586	TAF2	Not significant
ENSG00000064393	1215.07	-0.496653	0.255053	-1.94726	0.0515038	0.167023	HIPK2	Not significant
ENSG00000064419	1116.27	-0.198408	0.0879445	-2.25606	0.0240668	0.100035	TNPO3	Not significant
ENSG00000064489	79.0665	0.175621	0.16987	1.03385	0.301206	0.511727	NA	Not significant
ENSG00000064490	1122.8	-0.458656	0.215123	-2.13206	0.0330019	0.123449	RFXANK	Not significant
ENSG00000064545	832.126	-0.276912	0.141948	-1.9508	0.0510813	0.166106	TMEM161A	Not significant
ENSG00000064547	189.51	0.0385153	0.240943	0.159852	0.872998	0.937556	LPAR2	Not significant
ENSG00000064601	3460.06	0.301493	0.137789	2.18807	0.0286643	0.112196	CTSA	Not significant
ENSG00000064607	4059.17	0.165091	0.124628	1.32467	0.185282	0.381476	SUGP2	Not significant
ENSG00000064651	963.876	-0.11974	0.257556	-0.464909	0.641997	0.7973	SLC12A2	Not significant
ENSG00000064652	466.595	-0.69123	0.229758	-3.00851	0.00262529	0.0220235	SNX24	FDR < 0.05 & |LFC| > 0.64
ENSG00000064655	414.492	-1.42942	0.365454	-3.91135	9.17821670369562e-05	0.00216994	EYA2	FDR < 0.05 & |LFC| > 0.64
ENSG00000064666	2563.14	-0.316223	0.181371	-1.74351	0.0812443	0.225331	CNN2	Not significant
ENSG00000064687	474.775	0.3073	0.26466	1.16111	0.245596	0.451682	ABCA7	Not significant
ENSG00000064692	371.867	0.489545	0.296006	1.65383	0.0981611	0.253731	SNCAIP	Not significant
ENSG00000064703	385.678	0.247808	0.186097	1.3316	0.18299	0.378537	DDX20	Not significant
ENSG00000064726	1293.59	0.388415	0.191691	2.02626	0.0427382	0.146891	BTBD1	Not significant
ENSG00000064763	234.865	1.48462	0.263798	5.62785	1.82467029068955e-08	5.30439101137292e-06	FAR2	FDR < 0.05 & |LFC| > 0.64
ENSG00000064787	3824.12	-1.95614	0.512361	-3.8179	0.00013459	0.00282976	BCAS1	FDR < 0.05 & |LFC| > 0.64
ENSG00000064835	0.0976604	0.0450441	0.370829	0.121469	0.90332	NA	POU1F1	Not significant
ENSG00000064886	130.143	-0.739934	0.511883	-1.44552	0.148313	0.331552	CHI3L2	Not significant
ENSG00000064932	3150.74	0.356411	0.226385	1.57436	0.115404	0.281423	SBNO2	Not significant
ENSG00000064933	466.439	-0.123085	0.157952	-0.779255	0.435829	0.637786	PMS1	Not significant
ENSG00000064961	5243.44	-0.233672	0.173258	-1.34869	0.177436	0.37128	HMG20B	Not significant
ENSG00000064989	727.098	0.94198	0.255839	3.68192	0.000231483	0.00413091	CALCRL	FDR < 0.05 & |LFC| > 0.64
ENSG00000064995	830.623	-0.0659286	0.105688	-0.623804	0.532756	0.716412	TAF11	Not significant
ENSG00000064999	2566.06	-0.166634	0.174857	-0.952969	0.340606	0.551242	ANKS1A	Not significant
ENSG00000065000	6087.53	-0.276756	0.195676	-1.41436	0.157257	0.343838	AP3D1	Not significant
ENSG00000065029	1669.88	-0.200365	0.116935	-1.71347	0.0866262	0.234123	ZNF76	Not significant
ENSG00000065054	5576.5	0.103353	0.206948	0.499414	0.617488	0.780254	NHERF2	Not significant
ENSG00000065057	887.403	-0.429913	0.24396	-1.76223	0.0780308	0.219362	NTHL1	Not significant
ENSG00000065060	314.496	-0.00570827	0.19407	-0.0294135	0.976535	0.988727	BLTP3A	Not significant
ENSG00000065135	1635.62	0.214554	0.14198	1.51115	0.130749	0.305471	GNAI3	Not significant
ENSG00000065150	3312.16	0.227961	0.138769	1.64274	0.100437	0.257709	IPO5	Not significant
ENSG00000065154	2202.46	0.0593253	0.201388	0.294583	0.768313	0.879229	OAT	Not significant
ENSG00000065183	433.078	0.0582569	0.194994	0.298762	0.765121	0.877066	WDR3	Not significant
ENSG00000065243	713.423	0.0994831	0.165498	0.601113	0.547765	0.727281	PKN2	Not significant
ENSG00000065268	1097.69	0.0119285	0.237711	0.0501807	0.959978	0.980631	WDR18	Not significant
ENSG00000065308	2434.25	0.636557	0.221664	2.87172	0.0040825	0.0295692	TRAM2	Not significant
ENSG00000065320	2748.32	0.595236	0.293714	2.02658	0.042705	0.146829	NTN1	Not significant
ENSG00000065325	13.9009	-0.104655	0.471562	-0.221932	0.824367	0.911205	GLP2R	Not significant
ENSG00000065328	10.0716	1.8369	0.374402	4.90623	9.28436147572337e-07	8.87591188194238e-05	MCM10	FDR < 0.05 & |LFC| > 0.64
ENSG00000065357	1031.13	0.523412	0.176973	2.95759	0.00310053	0.0245979	DGKA	Not significant
ENSG00000065361	5275.4	-1.32326	0.428811	-3.08587	0.00202957	0.0184229	ERBB3	FDR < 0.05 & |LFC| > 0.64
ENSG00000065371	0.276234	-0.0531223	0.445918	-0.11913	0.905172	NA	ROPN1	Not significant
ENSG00000065413	400.549	-0.0594828	0.17616	-0.337664	0.735617	0.857979	ANKRD44	Not significant
ENSG00000065427	2866.25	0.169611	0.101712	1.66756	0.0954038	0.249171	KARS1	Not significant
ENSG00000065457	542.346	0.0572578	0.203434	0.281457	0.77836	0.884758	ADAT1	Not significant
ENSG00000065485	1219.72	0.348939	0.209364	1.66666	0.0955816	0.249443	PDIA5	Not significant
ENSG00000065491	317.308	0.0753179	0.106282	0.708664	0.478533	0.67463	TBC1D22B	Not significant
ENSG00000065518	1234.69	0.0583546	0.146918	0.397192	0.691226	0.829781	NDUFB4	Not significant
ENSG00000065526	2735.37	0.135555	0.169698	0.798804	0.424404	0.62777	SPEN	Not significant
ENSG00000065534	6650.25	-0.591061	0.466008	-1.26835	0.204673	0.404773	MYLK	Not significant
ENSG00000065548	1659.81	-0.029192	0.108385	-0.269336	0.787671	0.890016	ZC3H15	Not significant
ENSG00000065559	511.186	0.0259352	0.139133	0.186406	0.852127	0.926185	MAP2K4	Not significant
ENSG00000065600	121.497	-0.156856	0.195736	-0.801368	0.422919	0.626548	PACC1	Not significant
ENSG00000065609	9.8547	-1.01346	0.484818	-2.0904	0.0365816	0.132457	SNAP91	Not significant
ENSG00000065613	1910.75	0.605827	0.162192	3.73524	0.000187535	0.00356655	SLK	Not significant
ENSG00000065615	372.249	0.421327	0.204846	2.05679	0.0397061	0.139618	CYB5R4	Not significant
ENSG00000065618	104.183	0.141388	0.472613	0.299161	0.764817	0.876992	COL17A1	Not significant
ENSG00000065621	54.7055	-1.44893	0.337138	-4.29773	1.7255751086383e-05	0.000663427	GSTO2	FDR < 0.05 & |LFC| > 0.64
ENSG00000065665	298.618	-0.211311	0.158916	-1.3297	0.183618	0.379284	SEC61A2	Not significant
ENSG00000065675	8.73996	-0.0798113	0.422508	-0.188899	0.850172	0.925111	PRKCQ	Not significant
ENSG00000065717	5952.56	-0.358839	0.263342	-1.36263	0.172998	0.365402	TLE2	Not significant
ENSG00000065802	1438.68	-0.132305	0.0921883	-1.43516	0.151242	0.335772	ASB1	Not significant
ENSG00000065809	1419.19	0.547875	0.319365	1.71551	0.0862514	0.233576	FAM107B	Not significant
ENSG00000065833	449.105	-0.37939	0.262498	-1.4453	0.148373	0.331604	ME1	Not significant
ENSG00000065882	2024.57	0.0685226	0.278786	0.245789	0.805846	0.900692	TBC1D1	Not significant
ENSG00000065883	1300.76	0.0320105	0.0762585	0.419764	0.674658	0.818758	CDK13	Not significant
ENSG00000065911	539.72	-0.0374318	0.277285	-0.134994	0.892617	0.947273	MTHFD2	Not significant
ENSG00000065923	144.997	-0.388321	0.273931	-1.41759	0.156311	0.34255	SLC9A7	Not significant
ENSG00000065970	1581.67	0.20482	0.124959	1.6391	0.101192	0.258827	FOXJ2	Not significant
ENSG00000065978	22842.2	-0.00700345	0.146587	-0.0477769	0.961894	0.981357	YBX1	Not significant
ENSG00000065989	1171.11	0.87137	0.279791	3.11436	0.00184347	0.0172758	PDE4A	FDR < 0.05 & |LFC| > 0.64
ENSG00000066027	1476.27	-0.0724336	0.17532	-0.413152	0.679495	0.822107	PPP2R5A	Not significant
ENSG00000066032	62.4104	-0.802128	0.4355	-1.84186	0.0654963	0.195631	CTNNA2	Not significant
ENSG00000066044	1689.58	-0.139986	0.0724599	-1.93192	0.05337	0.170852	ELAVL1	Not significant
ENSG00000066056	2953.45	0.598357	0.171772	3.48343	0.000495039	0.00706571	TIE1	Not significant
ENSG00000066084	845.644	-0.199342	0.192821	-1.03382	0.301222	0.511727	DIP2B	Not significant
ENSG00000066117	1751.67	0.16626	0.087472	1.90072	0.0573387	0.179134	SMARCD1	Not significant
ENSG00000066135	1063.88	-0.336554	0.121128	-2.77849	0.00546117	0.0360563	KDM4A	Not significant
ENSG00000066136	1403.81	-0.0891838	0.0704085	-1.26666	0.205276	0.405528	NFYC	Not significant
ENSG00000066185	19.8762	-0.515288	0.344863	-1.49418	0.135128	0.311789	ZMYND12	Not significant
ENSG00000066230	460.612	-1.30025	0.514152	-2.52892	0.0114413	0.0601605	SLC9A3	Not significant
ENSG00000066248	1580.63	1.25238	0.289996	4.31861	1.57014553731712e-05	0.000618726	NGEF	FDR < 0.05 & |LFC| > 0.64
ENSG00000066279	13.6349	0.844907	0.395371	2.137	0.0325981	0.122437	ASPM	Not significant
ENSG00000066294	371.379	0.611059	0.294124	2.07756	0.0377501	0.135159	CD84	Not significant
ENSG00000066322	2554.67	-0.0644655	0.129311	-0.498531	0.618109	0.780728	ELOVL1	Not significant
ENSG00000066336	1709.55	0.687676	0.31506	2.18268	0.0290591	0.113179	SPI1	Not significant
ENSG00000066379	351.912	-0.241878	0.258334	-0.936298	0.34912	0.559664	POLR1H	Not significant
ENSG00000066382	85.7605	0.427074	0.295554	1.44499	0.148459	0.33167	MPPED2	Not significant
ENSG00000066405	0.0796642	-0.0467275	0.370829	-0.126008	0.899725	NA	CLDN18	Not significant
ENSG00000066422	357.425	0.286614	0.196516	1.45848	0.144708	0.326061	ZBTB11	Not significant
ENSG00000066427	1728.77	-0.128036	0.158021	-0.810251	0.417796	0.622157	ATXN3	Not significant
ENSG00000066455	1257.2	0.478058	0.21434	2.23037	0.0257229	0.104689	GOLGA5	Not significant
ENSG00000066468	170.068	-1.23445	0.416414	-2.96448	0.00303192	0.0242192	FGFR2	FDR < 0.05 & |LFC| > 0.64
ENSG00000066557	310.527	0.120857	0.18102	0.667642	0.504362	0.694513	LRRC40	Not significant
ENSG00000066583	290.054	-0.854625	0.210158	-4.06659	4.77053390065856e-05	0.00137175	ISOC1	FDR < 0.05 & |LFC| > 0.64
ENSG00000066629	1940.42	0.62421	0.203569	3.06633	0.00216704	0.0192868	EML1	Not significant
ENSG00000066651	378.728	-0.0713329	0.14947	-0.47724	0.633191	0.791323	TRMT11	Not significant
ENSG00000066654	965.976	-0.0392618	0.109056	-0.360013	0.718837	0.847287	THUMPD1	Not significant
ENSG00000066697	411.933	0.592586	0.211419	2.8029	0.00506461	0.0342948	MSANTD3	Not significant
ENSG00000066735	864.878	0.181125	0.216477	0.836695	0.402764	0.608527	KIF26A	Not significant
ENSG00000066739	1025.79	0.263149	0.120142	2.19032	0.0285009	0.11181	ATG2B	Not significant
ENSG00000066777	826.672	0.223757	0.0997102	2.24407	0.0248277	0.102166	ARFGEF1	Not significant
ENSG00000066813	6.23695	0.880261	0.491421	1.79126	0.0732521	0.210392	ACSM2B	Not significant
ENSG00000066827	259.802	0.0973964	0.171121	0.569168	0.569242	0.744691	ZFAT	Not significant
ENSG00000066855	420.223	0.191165	0.177444	1.07733	0.281335	0.490751	MTFR1	Not significant
ENSG00000066923	201.068	-2.018	0.356877	-5.65461	1.5620251637841e-08	4.83701466207013e-06	STAG3	FDR < 0.05 & |LFC| > 2
ENSG00000066926	532.854	-0.0124545	0.175576	-0.0709349	0.94345	0.972816	FECH	Not significant
ENSG00000066933	1829.4	-0.300695	0.141628	-2.12312	0.0337434	0.125106	MYO9A	Not significant
ENSG00000067048	491.703	-0.673071	0.552259	-1.21876	0.222935	0.426284	DDX3Y	Not significant
ENSG00000067057	4937.34	0.429498	0.298998	1.43646	0.150872	0.335352	PFKP	Not significant
ENSG00000067064	874.509	-0.107544	0.168042	-0.639984	0.522183	0.708235	IDI1	Not significant
ENSG00000067066	2206.49	0.392251	0.168234	2.33158	0.0197228	0.0872943	SP100	Not significant
ENSG00000067082	14109.3	0.311829	0.245801	1.26862	0.204577	0.404721	KLF6	Not significant
ENSG00000067113	3484.83	0.537239	0.204852	2.62258	0.00872678	0.0498553	PLPP1	Not significant
ENSG00000067141	1754.18	-0.0314472	0.199882	-0.157329	0.874986	0.938502	NEO1	Not significant
ENSG00000067167	3898.49	0.55793	0.22121	2.52217	0.0116632	0.0609674	TRAM1	Not significant
ENSG00000067177	182.936	0.397232	0.289725	1.37107	0.170354	0.36199	PHKA1	Not significant
ENSG00000067182	7022.35	0.233699	0.174909	1.33612	0.181511	0.37635	TNFRSF1A	Not significant
ENSG00000067191	999.97	0.360004	0.229739	1.56701	0.117112	0.283949	CACNB1	Not significant
ENSG00000067208	828.458	-0.0538869	0.147517	-0.365294	0.714892	0.84484	EVI5	Not significant
ENSG00000067221	668.725	-0.191709	0.176905	-1.08369	0.278504	0.487635	STOML1	Not significant
ENSG00000067225	22237.8	0.576081	0.182029	3.16478	0.001552	0.0153684	PKM	Not significant
ENSG00000067248	846.904	-0.040722	0.100286	-0.406059	0.6847	0.825451	DHX29	Not significant
ENSG00000067334	1666.05	0.215375	0.108656	1.98217	0.0474604	0.157753	DNTTIP2	Not significant
ENSG00000067365	497.401	-0.273865	0.113582	-2.41117	0.0159013	0.0755648	METTL22	Not significant
ENSG00000067369	1255.4	0.0772308	0.128796	0.599636	0.548749	0.728045	TP53BP1	Not significant
ENSG00000067445	634.708	-0.330867	0.231475	-1.42938	0.152894	0.338053	TRO	Not significant
ENSG00000067533	532.585	0.105325	0.115752	0.909919	0.362865	0.572248	RRP15	Not significant
ENSG00000067560	18662.5	0.307489	0.134498	2.2862	0.0222425	0.0946902	RHOA	Not significant
ENSG00000067596	1124.99	0.280118	0.131249	2.13426	0.0328217	0.122985	DHX8	Not significant
ENSG00000067601	126.491	-0.310577	0.187113	-1.65983	0.0969477	0.252071	NA	Not significant
ENSG00000067606	73.67	-1.02016	0.222138	-4.59245	4.3808240747561e-06	0.000260346	PRKCZ	FDR < 0.05 & |LFC| > 0.64
ENSG00000067646	74.2613	-0.0421543	0.262054	-0.160861	0.872203	0.937013	ZFY	Not significant
ENSG00000067704	2158.83	0.357054	0.164564	2.1697	0.0300294	0.115677	IARS2	Not significant
ENSG00000067715	166.254	1.00637	0.328476	3.06376	0.00218571	0.0193923	SYT1	FDR < 0.05 & |LFC| > 0.64
ENSG00000067798	321.394	-0.948388	0.308009	-3.07909	0.00207631	0.0186916	NAV3	FDR < 0.05 & |LFC| > 0.64
ENSG00000067829	2005.84	0.0485141	0.117612	0.412492	0.679979	0.822344	IDH3G	Not significant
ENSG00000067836	880.543	-0.44254	0.22237	-1.99011	0.0465792	0.155696	ROGDI	Not significant
ENSG00000067840	2762.6	-1.5249	0.310856	-4.90547	9.32025091968924e-07	8.88042235622163e-05	PDZD4	FDR < 0.05 & |LFC| > 0.64
ENSG00000067842	18.0478	-0.634695	0.503732	-1.25998	0.207675	0.408539	ATP2B3	Not significant
ENSG00000067900	4902.67	-0.382486	0.183743	-2.08164	0.0373756	0.134274	ROCK1	Not significant
ENSG00000067955	1148.2	0.518354	0.190581	2.71986	0.00653089	0.0406952	CBFB	Not significant
ENSG00000067992	155.841	0.550014	0.308305	1.78399	0.0744247	0.212386	PDK3	Not significant
ENSG00000068001	2468.79	0.522364	0.198931	2.62586	0.00864315	0.0495705	HYAL2	Not significant
ENSG00000068024	1028.02	0.0402611	0.117852	0.341624	0.732634	0.855973	HDAC4	Not significant
ENSG00000068028	2677.95	0.226968	0.099866	2.27272	0.023043	0.0970393	RASSF1	Not significant
ENSG00000068078	255.793	-0.364294	0.313685	-1.16134	0.245505	0.451646	FGFR3	Not significant
ENSG00000068079	1368.02	0.0680369	0.20591	0.330421	0.741082	0.861672	IFI35	Not significant
ENSG00000068097	316.743	0.0634414	0.133154	0.476452	0.633752	0.791676	HEATR6	Not significant
ENSG00000068120	1967.06	0.0242471	0.139905	0.173311	0.862407	0.931813	COASY	Not significant
ENSG00000068137	2258.16	-0.10735	0.175334	-0.612263	0.540364	0.721862	PLEKHH3	Not significant
ENSG00000068305	2149.87	0.605629	0.221008	2.7403	0.00613829	0.0391129	MEF2A	Not significant
ENSG00000068308	3026.28	-0.0793669	0.0960406	-0.826389	0.408583	0.614158	OTUD5	Not significant
ENSG00000068323	3448.54	0.0899223	0.0927023	0.970011	0.332041	0.542217	TFE3	Not significant
ENSG00000068354	736.512	0.194263	0.101315	1.91741	0.0551853	0.17439	TBC1D25	Not significant
ENSG00000068366	755.309	0.682626	0.236771	2.88306	0.00393828	0.0288816	ACSL4	FDR < 0.05 & |LFC| > 0.64
ENSG00000068383	1924.64	-0.396251	0.247016	-1.60415	0.108681	0.270898	INPP5A	Not significant
ENSG00000068394	1082.64	0.0612221	0.0984046	0.622146	0.533846	0.717156	GPKOW	Not significant
ENSG00000068400	2963.87	0.0203938	0.118367	0.172292	0.863208	0.932183	GRIPAP1	Not significant
ENSG00000068438	1100.91	0.437517	0.0984034	4.44616	8.74191706154535e-06	0.000411458	FTSJ1	Not significant
ENSG00000068489	122.641	0.0586447	0.227661	0.257597	0.796718	0.89562	PRR11	Not significant
ENSG00000068615	290.138	-0.876078	0.438778	-1.99663	0.0458652	0.154141	REEP1	Not significant
ENSG00000068650	1065.53	0.781238	0.199801	3.91009	9.22612249831801e-05	0.00217766	ATP11A	FDR < 0.05 & |LFC| > 0.64
ENSG00000068654	1193.97	0.110682	0.138595	0.798597	0.424524	0.62785	POLR1A	Not significant
ENSG00000068697	12401.3	0.444577	0.193544	2.29703	0.0216169	0.0929016	LAPTM4A	Not significant
ENSG00000068724	1941.04	0.590677	0.221525	2.66641	0.0076666	0.0454934	TTC7A	Not significant
ENSG00000068745	2915.37	-0.271593	0.222161	-1.22251	0.221515	0.42448	IP6K2	Not significant
ENSG00000068781	12.778	-0.584471	0.49012	-1.19251	0.233063	0.438556	STON1-GTF2A1L	Not significant
ENSG00000068784	325.777	0.277034	0.21185	1.30769	0.190979	0.388683	SRBD1	Not significant
ENSG00000068796	247.977	0.0439788	0.212562	0.206898	0.836089	0.917356	KIF2A	Not significant
ENSG00000068831	1899.94	-0.494865	0.266995	-1.85346	0.0638166	0.192368	RASGRP2	Not significant
ENSG00000068878	852.413	0.477517	0.153964	3.10149	0.00192552	0.0177705	PSME4	Not significant
ENSG00000068885	301.771	0.297661	0.151465	1.96522	0.0493891	0.162252	IFT80	Not significant
ENSG00000068903	2995.2	-0.603795	0.155911	-3.87269	0.000107642	0.0024242	SIRT2	Not significant
ENSG00000068912	1559.24	0.225237	0.170753	1.31908	0.187143	0.383838	ERLEC1	Not significant
ENSG00000068971	1126.79	0.0747714	0.129649	0.576724	0.564126	0.740849	PPP2R5B	Not significant
ENSG00000068976	764.603	-0.608739	0.326969	-1.86176	0.0626365	0.189997	PYGM	Not significant
ENSG00000068985	0	NA	NA	NA	NA	NA	PAGE1	Not significant
ENSG00000069011	62.6015	-0.525829	0.433147	-1.21398	0.224757	0.42876	PITX1	Not significant
ENSG00000069018	0.562937	0.237839	0.519024	0.458242	0.646779	NA	TRPC7	Not significant
ENSG00000069020	812.665	-0.110606	0.183093	-0.604098	0.545779	0.725896	MAST4	Not significant
ENSG00000069122	1988.67	1.18805	0.18703	6.3522	2.12256594322102e-10	2.01565937188079e-07	ADGRF5	FDR < 0.05 & |LFC| > 0.64
ENSG00000069188	349.773	-1.54818	0.346835	-4.46374	8.05411344388301e-06	0.000388873	SDK2	FDR < 0.05 & |LFC| > 0.64
ENSG00000069206	0	NA	NA	NA	NA	NA	ADAM7	Not significant
ENSG00000069248	925.797	0.198929	0.138264	1.43876	0.150218	0.334288	NUP133	Not significant
ENSG00000069275	12422.8	-0.723503	0.266644	-2.71337	0.00666025	0.0413025	NUCKS1	FDR < 0.05 & |LFC| > 0.64
ENSG00000069329	1960.78	-0.131744	0.0943769	-1.39594	0.162733	0.351182	VPS35	Not significant
ENSG00000069345	1741.92	0.129636	0.194479	0.666584	0.505038	0.69504	DNAJA2	Not significant
ENSG00000069399	1448.22	0.456781	0.297175	1.53708	0.124274	0.295258	BCL3	Not significant
ENSG00000069424	900.577	0.541702	0.176623	3.06699	0.00216224	0.019256	KCNAB2	Not significant
ENSG00000069431	1034.93	0.201881	0.230048	0.877562	0.380181	0.588673	ABCC9	Not significant
ENSG00000069482	4.26151	-0.388111	0.496647	-0.781462	0.434531	0.636569	GAL	Not significant
ENSG00000069493	379.059	-0.168261	0.187499	-0.897396	0.369507	0.578924	CLEC2D	Not significant
ENSG00000069509	259.34	-0.0270029	0.122237	-0.220907	0.825165	0.911733	FUNDC1	Not significant
ENSG00000069535	1701.94	-0.531143	0.262443	-2.02385	0.0429861	0.147404	MAOB	Not significant
ENSG00000069667	608.821	1.1855	0.305253	3.88366	0.000102895	0.00235074	RORA	FDR < 0.05 & |LFC| > 0.64
ENSG00000069696	187.14	-0.382989	0.297085	-1.28915	0.197345	0.396457	DRD4	Not significant
ENSG00000069702	3213.15	1.21129	0.229933	5.26801	1.37912345492676e-07	2.31116753572991e-05	TGFBR3	FDR < 0.05 & |LFC| > 0.64
ENSG00000069712	0	NA	NA	NA	NA	NA	NA	Not significant
ENSG00000069764	1.24358	-0.0794744	0.500128	-0.158908	0.873741	0.937941	PLA2G10	Not significant
ENSG00000069812	9.01587	1.64558	0.51923	3.16927	0.0015282	0.0152193	HES2	FDR < 0.05 & |LFC| > 0.64
ENSG00000069849	2166.6	0.151047	0.159247	0.948512	0.342869	0.553306	ATP1B3	Not significant
ENSG00000069869	327.798	0.509546	0.178311	2.85762	0.00426831	0.0304685	NEDD4	Not significant
ENSG00000069943	215.525	0.203325	0.141569	1.43622	0.15094	0.335394	PIGB	Not significant
ENSG00000069956	580.588	0.875553	0.226401	3.86726	0.000110064	0.00246014	MAPK6	FDR < 0.05 & |LFC| > 0.64
ENSG00000069966	803.971	0.276207	0.220196	1.25437	0.209706	0.410654	GNB5	Not significant
ENSG00000069974	651.949	0.245178	0.22196	1.10461	0.269331	0.478424	RAB27A	Not significant
ENSG00000069998	862.525	-0.111252	0.101126	-1.10013	0.271274	0.480498	HDHD5	Not significant
ENSG00000070010	1625.5	0.389304	0.116978	3.328	0.000874726	0.0103452	UFD1	Not significant
ENSG00000070018	685.841	0.0186742	0.0877539	0.212802	0.831481	0.914669	LRP6	Not significant
ENSG00000070019	1.38101	-0.234637	0.542881	-0.432207	0.665591	0.812858	GUCY2C	Not significant
ENSG00000070031	2.86698	-1.47674	0.536211	-2.75403	0.0058867	0.0379684	SCT	FDR < 0.05 & |LFC| > 0.64
ENSG00000070047	2754.87	-0.0158882	0.149111	-0.106552	0.915144	0.959532	PHRF1	Not significant
ENSG00000070061	1119.95	-0.06554	0.135564	-0.483463	0.628767	0.788214	ELP1	Not significant
ENSG00000070081	1847.74	0.145406	0.188563	0.771127	0.440632	0.641875	NUCB2	Not significant
ENSG00000070087	1464.16	-0.432318	0.196235	-2.20306	0.0275902	0.109622	PFN2	Not significant
ENSG00000070159	247.963	0.397344	0.33115	1.19989	0.230181	0.435489	PTPN3	Not significant
ENSG00000070182	486.779	-2.07013	0.352042	-5.88034	4.09429321448863e-09	1.92606923642625e-06	SPTB	FDR < 0.05 & |LFC| > 2
ENSG00000070190	37.0022	0.429228	0.35243	1.21791	0.223258	0.426809	DAPP1	Not significant
ENSG00000070193	93.0572	0.932921	0.397277	2.34829	0.01886	0.0848285	FGF10	Not significant
ENSG00000070214	2159.36	-0.108796	0.180938	-0.60129	0.547647	0.727254	SLC44A1	Not significant
ENSG00000070269	378.239	-0.205809	0.142117	-1.44817	0.14757	0.330331	TMEM260	Not significant
ENSG00000070366	2620.48	-0.101342	0.140799	-0.719762	0.471672	0.668796	SMG6	Not significant
ENSG00000070367	784.088	0.229452	0.171942	1.33447	0.182049	0.377098	EXOC5	Not significant
ENSG00000070371	825.085	0.0466918	0.167893	0.278104	0.780932	0.886374	CLTCL1	Not significant
ENSG00000070388	116.278	-0.481071	0.462547	-1.04005	0.298317	0.50884	FGF22	Not significant
ENSG00000070404	7823.72	0.179888	0.211934	0.848792	0.395997	0.60276	FSTL3	Not significant
ENSG00000070413	4155.22	-0.308938	0.127353	-2.42585	0.0152727	0.0732993	DGCR2	Not significant
ENSG00000070423	1552.95	0.117745	0.121407	0.969839	0.332127	0.542263	RNF126	Not significant
ENSG00000070444	1676.62	0.452396	0.19316	2.34208	0.0191764	0.0857235	MNT	Not significant
ENSG00000070476	1426.09	0.00916069	0.151432	0.0604936	0.951762	0.976686	ZXDC	Not significant
ENSG00000070495	875.814	-0.324049	0.165346	-1.95982	0.0500165	0.163746	JMJD6	Not significant
ENSG00000070501	309.997	-0.175728	0.145703	-1.20607	0.22779	0.433009	POLB	Not significant
ENSG00000070526	129.505	-0.173216	0.314761	-0.550308	0.582108	0.754043	ST6GALNAC1	Not significant
ENSG00000070540	1290.85	0.158403	0.190479	0.8316	0.405634	0.611241	WIPI1	Not significant
ENSG00000070601	29.0387	0.107979	0.457562	0.235988	0.813442	0.904604	FRMPD1	Not significant
ENSG00000070610	2336.81	-0.191033	0.0935359	-2.04235	0.0411169	0.142799	GBA2	Not significant
ENSG00000070614	5095.61	-0.576682	0.159501	-3.61553	0.000299731	0.00496456	NDST1	Not significant
ENSG00000070669	599.931	-0.0741932	0.118674	-0.625187	0.531848	0.715982	ASNS	Not significant
ENSG00000070718	520.031	-0.095736	0.141502	-0.676568	0.49868	0.690258	AP3M2	Not significant
ENSG00000070729	1.18198	-0.53001	0.566861	-0.934991	0.349793	0.56035	CNGB1	Not significant
ENSG00000070731	1646.6	-1.00453	0.410758	-2.44555	0.0144631	0.0706031	ST6GALNAC2	Not significant
ENSG00000070748	0.498629	0.152341	0.370833	0.410809	0.681213	NA	CHAT	Not significant
ENSG00000070756	19924.9	0.426068	0.144385	2.95092	0.00316831	0.0249067	PABPC1	Not significant
ENSG00000070759	325.304	-0.560959	0.19762	-2.83857	0.00453159	0.0317711	TESK2	Not significant
ENSG00000070761	693.258	-0.00589059	0.112536	-0.0523439	0.958255	0.9801	CFAP20	Not significant
ENSG00000070770	1617.25	0.22748	0.0753714	3.01812	0.00254351	0.0215404	CSNK2A2	Not significant
ENSG00000070778	1470.42	-0.253141	0.158771	-1.59438	0.110851	0.274134	PTPN21	Not significant
ENSG00000070785	612.972	-0.00410802	0.0963605	-0.0426317	0.965995	0.983282	EIF2B3	Not significant
ENSG00000070808	125.962	-0.238148	0.362449	-0.657052	0.511148	0.699701	CAMK2A	Not significant
ENSG00000070814	2701.17	-0.429568	0.210404	-2.04164	0.0411876	0.14294	TCOF1	Not significant
ENSG00000070831	3955.07	0.127854	0.157106	0.813804	0.415757	0.620489	CDC42	Not significant
ENSG00000070882	352.839	1.62883	0.322507	5.05053	4.40575764093962e-07	5.25169997626481e-05	OSBPL3	FDR < 0.05 & |LFC| > 0.64
ENSG00000070886	0.609955	0.399385	0.555236	0.719306	0.471953	NA	EPHA8	Not significant
ENSG00000070915	0.99261	-0.782684	0.566174	-1.38241	0.166846	0.357125	SLC12A3	Not significant
ENSG00000070950	187.683	0.326238	0.168523	1.93587	0.0528839	0.170027	RAD18	Not significant
ENSG00000070961	1516.44	0.716927	0.255149	2.80984	0.00495659	0.0337819	ATP2B1	FDR < 0.05 & |LFC| > 0.64
ENSG00000070985	2.72523	-0.955666	0.56232	-1.69951	0.0892239	0.238998	TRPM5	Not significant
ENSG00000071051	2461.82	0.370076	0.199493	1.85509	0.0635839	0.191809	NCK2	Not significant
ENSG00000071054	5649.79	0.0563388	0.176979	0.318335	0.750231	0.867449	MAP4K4	Not significant
ENSG00000071073	420.462	0.703664	0.206191	3.41269	0.000643254	0.00841775	MGAT4A	FDR < 0.05 & |LFC| > 0.64
ENSG00000071082	10260.4	0.126931	0.210114	0.604108	0.545772	0.725896	RPL31	Not significant
ENSG00000071127	11926.4	0.00688918	0.232646	0.0296122	0.976376	0.988727	WDR1	Not significant
ENSG00000071189	616.216	0.242327	0.163358	1.48341	0.137967	0.316086	SNX13	Not significant
ENSG00000071203	0.105561	0.0159309	0.370829	0.0429602	0.965733	NA	MS4A12	Not significant
ENSG00000071205	2210.2	0.174638	0.235511	0.741528	0.458374	0.657533	ARHGAP10	Not significant
ENSG00000071242	3096.25	0.293923	0.195717	1.50177	0.133156	0.30889	RPS6KA2	Not significant
ENSG00000071243	379.242	0.239068	0.167267	1.42926	0.152929	0.33808	ING3	Not significant
ENSG00000071246	2717.96	0.120775	0.162929	0.741274	0.458527	0.657654	VASH1	Not significant
ENSG00000071282	3001.54	0.32842	0.230052	1.42759	0.153409	0.338745	LMCD1	Not significant
ENSG00000071462	2080.74	0.0467363	0.120871	0.386661	0.699007	0.834549	BUD23	Not significant
ENSG00000071537	1324.87	0.340259	0.15222	2.23531	0.0253968	0.103748	SEL1L	Not significant
ENSG00000071539	33.8717	0.767409	0.260779	2.94275	0.00325312	0.0254052	TRIP13	FDR < 0.05 & |LFC| > 0.64
ENSG00000071553	3088.86	0.0572479	0.078425	0.729971	0.465408	0.66378	ATP6AP1	Not significant
ENSG00000071564	2287.76	0.154535	0.138443	1.11624	0.264319	0.472463	TCF3	Not significant
ENSG00000071575	4073.71	0.653622	0.253097	2.58249	0.00980892	0.0542298	TRIB2	Not significant
ENSG00000071626	4652.26	0.110862	0.104304	1.06287	0.28784	0.498072	DAZAP1	Not significant
ENSG00000071655	3985.6	-0.0204509	0.212592	-0.0961978	0.923363	0.963296	MBD3	Not significant
ENSG00000071677	0.180848	-0.138499	0.370829	-0.373485	0.708788	NA	PRLH	Not significant
ENSG00000071794	509.775	-0.326176	0.160261	-2.03529	0.0418219	0.14455	HLTF	Not significant
ENSG00000071859	3316.73	-0.178663	0.24711	-0.723009	0.469674	0.667259	FAM50A	Not significant
ENSG00000071889	1637.59	-0.311443	0.156772	-1.9866	0.0469671	0.156625	FAM3A	Not significant
ENSG00000071894	5598.08	0.254727	0.191445	1.33055	0.183337	0.378983	CPSF1	Not significant
ENSG00000071909	19.6071	-1.12487	0.46041	-2.44319	0.0145581	0.0708485	MYO3B	Not significant
ENSG00000071967	12127.9	0.75208	0.240891	3.12208	0.00179578	0.0169516	CYBRD1	FDR < 0.05 & |LFC| > 0.64
ENSG00000071991	4738.14	-0.26801	0.429182	-0.624466	0.532322	0.716223	CDH19	Not significant
ENSG00000071994	983.897	0.389646	0.134182	2.90387	0.00368586	0.0276478	PDCD2	Not significant
ENSG00000072041	20.1959	-0.0224303	0.420265	-0.0533718	0.957436	0.979681	SLC6A15	Not significant
ENSG00000072042	1606.04	-0.245874	0.121635	-2.02141	0.0432375	0.147999	RDH11	Not significant
ENSG00000072062	2982.19	-0.0410992	0.170395	-0.2412	0.8094	0.902519	PRKACA	Not significant
ENSG00000072071	1581.38	0.0231221	0.256223	0.0902421	0.928095	0.965792	ADGRL1	Not significant
ENSG00000072080	0.0564272	0.0297489	0.370829	0.0802226	0.93606	NA	SPP2	Not significant
ENSG00000072110	10217.7	-0.0993027	0.38133	-0.260411	0.794547	0.894167	ACTN1	Not significant
ENSG00000072121	899.198	-0.187406	0.108836	-1.72191	0.0850865	0.231743	ZFYVE26	Not significant
ENSG00000072133	102.66	-0.485736	0.254992	-1.90491	0.0567921	0.17809	RPS6KA6	Not significant
ENSG00000072134	2437.52	0.0764037	0.155428	0.491568	0.623025	0.784026	EPN2	Not significant
ENSG00000072135	2483.83	0.258754	0.121996	2.12099	0.0339222	0.125594	PTPN18	Not significant
ENSG00000072163	10261.2	-0.814082	0.231817	-3.51175	0.000445162	0.0065609	LIMS2	FDR < 0.05 & |LFC| > 0.64
ENSG00000072182	39.9585	-0.623436	0.366644	-1.70039	0.0890584	0.238727	ASIC4	Not significant
ENSG00000072195	6521.32	-0.54075	0.46838	-1.15451	0.248291	0.45497	SPEG	Not significant
ENSG00000072201	202.479	1.19374	0.248799	4.79802	1.60238070255328e-06	0.000129081	LNX1	FDR < 0.05 & |LFC| > 0.64
ENSG00000072210	2930.19	-0.176662	0.139949	-1.26233	0.206832	0.407527	ALDH3A2	Not significant
ENSG00000072274	517.208	0.0991165	0.205946	0.481275	0.630321	0.789258	TFRC	Not significant
ENSG00000072310	5183.85	0.288275	0.192401	1.4983	0.134055	0.310192	SREBF1	Not significant
ENSG00000072315	0.369066	0.157729	0.414497	0.380532	0.70355	NA	TRPC5	Not significant
ENSG00000072364	1483.08	0.275198	0.13305	2.06839	0.0386036	0.137276	AFF4	Not significant
ENSG00000072401	269.542	0.00293963	0.177445	0.0165664	0.986783	0.994216	UBE2D1	Not significant
ENSG00000072415	443.143	-0.302593	0.163879	-1.84644	0.0648282	0.194383	PALS1	Not significant
ENSG00000072422	480.46	0.0815643	0.182189	0.447691	0.654376	0.806348	RHOBTB1	Not significant
ENSG00000072501	1925.19	0.259842	0.170105	1.52754	0.126628	0.299054	SMC1A	Not significant
ENSG00000072506	1894.86	-0.215059	0.13949	-1.54176	0.123132	0.293403	HSD17B10	Not significant
ENSG00000072518	1222.88	-0.460382	0.1542	-2.98561	0.00283012	0.0231796	MARK2	Not significant
ENSG00000072571	14.5808	-0.279898	0.354248	-0.79012	0.429458	0.63216	HMMR	Not significant
ENSG00000072609	1176.5	0.242839	0.114734	2.11655	0.0342983	0.126374	CHFR	Not significant
ENSG00000072657	17.5215	-1.23413	0.433941	-2.84399	0.00445518	0.0314323	TRHDE	FDR < 0.05 & |LFC| > 0.64
ENSG00000072682	1625.67	0.861525	0.174721	4.93087	8.1865550167729e-07	8.27045269052636e-05	P4HA2	FDR < 0.05 & |LFC| > 0.64
ENSG00000072694	362.796	0.761834	0.377032	2.02061	0.0433205	0.148211	FCGR2B	Not significant
ENSG00000072736	1110.21	0.00472708	0.125733	0.0375961	0.97001	0.985015	NFATC3	Not significant
ENSG00000072756	253.957	0.0994401	0.136816	0.726815	0.467339	0.665103	TRNT1	Not significant
ENSG00000072778	13158.2	-0.346941	0.158577	-2.18784	0.0286812	0.112199	ACADVL	Not significant
ENSG00000072786	1777.94	-0.502696	0.191048	-2.63125	0.00850706	0.0490184	STK10	Not significant
ENSG00000072803	1371.7	-0.1669	0.172491	-0.967587	0.333251	0.543631	FBXW11	Not significant
ENSG00000072818	206.05	-0.479042	0.307519	-1.55777	0.119289	0.287368	ACAP1	Not significant
ENSG00000072832	82.8101	0.511348	0.402026	1.27193	0.203399	0.403266	CRMP1	Not significant
ENSG00000072840	1692.66	-0.236802	0.209163	-1.13214	0.257574	0.464932	EVC	Not significant
ENSG00000072849	856.214	0.18936	0.113584	1.66714	0.0954867	0.249315	DERL2	Not significant
ENSG00000072858	41.9781	-0.200232	0.235008	-0.852023	0.394202	0.601296	SIDT1	Not significant
ENSG00000072864	599.687	-0.453666	0.11998	-3.78117	0.00015609	0.00313537	NDE1	Not significant
ENSG00000072952	3090.87	-0.675587	0.401595	-1.68226	0.0925188	0.244369	IRAG1	Not significant
ENSG00000072954	183.575	-0.274214	0.212874	-1.28815	0.197693	0.396733	TMEM38A	Not significant
ENSG00000072958	2333.87	0.0636889	0.0999692	0.637086	0.524069	0.709577	AP1M1	Not significant
ENSG00000073008	837.198	-0.294165	0.165101	-1.78173	0.0747937	0.21308	PVR	Not significant
ENSG00000073050	1141.89	-0.019139	0.0940504	-0.203498	0.838746	0.918861	XRCC1	Not significant
ENSG00000073060	1808.24	-0.145792	0.215301	-0.677153	0.498309	0.689946	SCARB1	Not significant
ENSG00000073067	105.934	-1.59221	0.562313	-2.83154	0.00463248	0.0323095	CYP2W1	FDR < 0.05 & |LFC| > 0.64
ENSG00000073111	403.645	0.111865	0.145313	0.769822	0.441406	0.64274	MCM2	Not significant
ENSG00000073146	35.2671	-0.159999	0.40398	-0.396056	0.692064	0.830258	MOV10L1	Not significant
ENSG00000073150	18.7895	-0.537859	0.3541	-1.51895	0.128776	0.3023	PANX2	Not significant
ENSG00000073169	1993.73	-0.198223	0.17276	-1.14739	0.251222	0.457898	SELENOO	Not significant
ENSG00000073282	129.639	1.18976	0.351066	3.38898	0.000701532	0.00894226	TP63	FDR < 0.05 & |LFC| > 0.64
ENSG00000073331	703.705	-0.0166798	0.121076	-0.137763	0.890428	0.946313	ALPK1	Not significant
ENSG00000073350	589.785	-0.0654486	0.205767	-0.318072	0.75043	0.867549	LLGL2	Not significant
ENSG00000073417	1401.23	0.253299	0.10557	2.39935	0.0164242	0.076984	PDE8A	Not significant
ENSG00000073464	182.614	-0.061753	0.242246	-0.254918	0.798786	0.896813	CLCN4	Not significant
ENSG00000073536	427.159	-0.0672253	0.135993	-0.49433	0.621073	0.782899	NLE1	Not significant
ENSG00000073578	4093.05	-0.0424935	0.0761247	-0.55821	0.576701	0.750041	SDHA	Not significant
ENSG00000073584	2417.14	0.132331	0.121634	1.08795	0.276618	0.485829	SMARCE1	Not significant
ENSG00000073598	0.577556	0.486492	0.494584	0.983639	0.325293	NA	FNDC8	Not significant
ENSG00000073605	602.642	-0.454299	0.173379	-2.62026	0.00878629	0.0500752	GSDMB	Not significant
ENSG00000073614	2331.46	-0.843301	0.312542	-2.6982	0.00697151	0.0426022	KDM5A	FDR < 0.05 & |LFC| > 0.64
ENSG00000073670	140.884	0.248617	0.230195	1.08003	0.280129	0.489427	ADAM11	Not significant
ENSG00000073711	316.175	0.327755	0.150945	2.17135	0.0299044	0.115393	PPP2R3A	Not significant
ENSG00000073712	3629.91	-0.0563617	0.247223	-0.22798	0.819662	0.908542	FERMT2	Not significant
ENSG00000073734	0.876708	0.0386055	0.549252	0.0702873	0.943965	0.973002	ABCB11	Not significant
ENSG00000073737	53.2829	0.848481	0.461888	1.83698	0.0662122	0.196942	DHRS9	Not significant
ENSG00000073754	0.0761839	-0.0482048	0.370829	-0.129992	0.896573	NA	CD5L	Not significant
ENSG00000073756	45.8767	-1.24542	0.458952	-2.71362	0.00665523	0.0412906	PTGS2	FDR < 0.05 & |LFC| > 0.64
ENSG00000073792	959.698	-0.57802	0.244136	-2.36762	0.0179031	0.0818948	IGF2BP2	Not significant
ENSG00000073803	429.607	-0.241893	0.167227	-1.4465	0.148038	0.331118	MAP3K13	Not significant
ENSG00000073849	1563.24	0.463203	0.236708	1.95685	0.050365	0.164471	ST6GAL1	Not significant
ENSG00000073861	11.6757	-0.764235	0.378332	-2.02001	0.0433823	0.148334	TBX21	Not significant
ENSG00000073905	2.03515	1.27534	0.508397	2.50856	0.0121226	0.0625088	NA	Not significant
ENSG00000073910	1768.72	0.297328	0.191515	1.55251	0.120541	0.289284	FRY	Not significant
ENSG00000073921	3831.12	0.225013	0.191325	1.17608	0.239564	0.445502	PICALM	Not significant
ENSG00000073969	510.353	0.357066	0.178341	2.00215	0.0452687	0.15264	NSF	Not significant
ENSG00000074047	730.187	0.521594	0.227868	2.28902	0.0220782	0.0942497	GLI2	Not significant
ENSG00000074054	1483.07	-0.0439833	0.12202	-0.360459	0.718504	0.847114	CLASP1	Not significant
ENSG00000074071	1457.91	-0.23842	0.193514	-1.23206	0.217927	0.419863	MRPS34	Not significant
ENSG00000074181	14739.8	-0.013559	0.279757	-0.0484669	0.961344	0.981217	NOTCH3	Not significant
ENSG00000074201	1030.05	-0.0685468	0.129418	-0.529655	0.596351	0.764843	CLNS1A	Not significant
ENSG00000074211	51.4213	-1.42983	0.434394	-3.29156	0.000996348	0.0113494	PPP2R2C	FDR < 0.05 & |LFC| > 0.64
ENSG00000074219	1296.22	0.0456913	0.131528	0.347389	0.728299	0.853322	TEAD2	Not significant
ENSG00000074266	349.125	0.0536384	0.160937	0.333289	0.738916	0.860347	EED	Not significant
ENSG00000074276	4.12005	-1.38837	0.472819	-2.93636	0.00332085	0.0257267	CDHR2	FDR < 0.05 & |LFC| > 0.64
ENSG00000074317	0.262685	-0.193925	0.447026	-0.433812	0.664425	NA	SNCB	Not significant
ENSG00000074319	1313.15	0.154355	0.107426	1.43685	0.150761	0.335182	TSG101	Not significant
ENSG00000074356	1669.02	-0.0133663	0.104672	-0.127697	0.898389	0.950856	NCBP3	Not significant
ENSG00000074370	2536.24	0.83944	0.306956	2.73473	0.00624324	0.0395225	ATP2A3	FDR < 0.05 & |LFC| > 0.64
ENSG00000074410	652.254	1.45886	0.48192	3.02718	0.0024685	0.0211186	CA12	FDR < 0.05 & |LFC| > 0.64
ENSG00000074416	10299.8	-0.122227	0.137758	-0.887254	0.374942	0.584052	MGLL	Not significant
ENSG00000074527	3063.06	0.73587	0.21237	3.46504	0.000530148	0.00740725	NTN4	FDR < 0.05 & |LFC| > 0.64
ENSG00000074582	1251.36	0.0751862	0.146221	0.514194	0.607116	0.772804	BCS1L	Not significant
ENSG00000074590	2094.26	1.0082	0.212202	4.75116	2.02253987448415e-06	0.000150838	NUAK1	FDR < 0.05 & |LFC| > 0.64
ENSG00000074603	967.239	0.259625	0.110267	2.35451	0.0185471	0.0838846	DPP8	Not significant
ENSG00000074621	285.73	-0.241106	0.165538	-1.4565	0.145254	0.326713	SLC24A1	Not significant
ENSG00000074657	2502.6	0.0261437	0.128088	0.204107	0.83827	0.918624	ZNF532	Not significant
ENSG00000074660	1256.56	0.179413	0.211431	0.848563	0.396124	0.602841	SCARF1	Not significant
ENSG00000074695	1449.31	0.41546	0.170696	2.43392	0.0149363	0.0721464	LMAN1	Not significant
ENSG00000074696	1103.77	0.0186056	0.180575	0.103035	0.917935	0.960729	HACD3	Not significant
ENSG00000074706	53.0737	-0.124506	0.294111	-0.423329	0.672055	0.817026	IPCEF1	Not significant
ENSG00000074755	2370.52	0.165326	0.104128	1.58772	0.112349	0.276234	ZZEF1	Not significant
ENSG00000074771	0.090583	0.0450441	0.370829	0.121469	0.90332	NA	NOX3	Not significant
ENSG00000074800	18090.7	0.298786	0.145658	2.05128	0.0402397	0.140788	ENO1	Not significant
ENSG00000074803	1.03971	0.791907	0.556714	1.42246	0.154891	0.340696	SLC12A1	Not significant
ENSG00000074842	2422.35	0.238896	0.175027	1.36491	0.172282	0.36452	MYDGF	Not significant
ENSG00000074855	1478.86	-0.00391732	0.170075	-0.0230329	0.981624	0.991574	ANO8	Not significant
ENSG00000074935	385.094	-0.175645	0.153949	-1.14093	0.2539	0.461105	TUBE1	Not significant
ENSG00000074964	3355.18	-0.275105	0.322469	-0.853121	NA	NA	ARHGEF10L	Not significant
ENSG00000074966	12.1836	0.562079	0.308575	1.82153	0.0685267	0.201645	TXK	Not significant
ENSG00000075035	792.535	0.126608	0.348751	0.363034	0.71658	0.846062	WSCD2	Not significant
ENSG00000075043	0.515361	-0.0876573	0.533913	-0.164179	0.86959	NA	KCNQ2	Not significant
ENSG00000075073	24.65	-0.148198	0.256103	-0.578667	0.562814	0.739834	TACR2	Not significant
ENSG00000075089	473.49	-0.159133	0.15254	-1.04323	0.296844	0.507306	ACTR6	Not significant
ENSG00000075131	100.384	-0.0874601	0.175005	-0.499756	0.617247	0.780078	TIPIN	Not significant
ENSG00000075142	1820.6	0.0319188	0.116917	0.273002	0.784851	0.888566	SRI	Not significant
ENSG00000075151	1748.25	0.647463	0.165695	3.90756	9.3232934954476e-05	0.00219513	EIF4G3	FDR < 0.05 & |LFC| > 0.64
ENSG00000075188	236.426	-0.0497285	0.1201	-0.41406	0.67883	0.821608	NUP37	Not significant
ENSG00000075213	78.897	-0.252793	0.431526	-0.585813	0.558001	0.735734	SEMA3A	Not significant
ENSG00000075218	27.8519	0.162063	0.353912	0.457919	0.64701	0.800829	GTSE1	Not significant
ENSG00000075223	1868.09	1.11941	0.29194	3.83438	0.000125882	0.00269036	SEMA3C	FDR < 0.05 & |LFC| > 0.64
ENSG00000075234	821.93	-0.295646	0.0992281	-2.97946	0.00288761	0.0235514	TTC38	Not significant
ENSG00000075239	1808.34	-0.0390855	0.108924	-0.358832	0.719721	0.84775	ACAT1	Not significant
ENSG00000075240	1565.26	-0.231869	0.182203	-1.27259	0.203164	0.403007	GRAMD4	Not significant
ENSG00000075275	392.116	1.37869	0.308975	4.46214	8.11459797918056e-06	0.000390301	CELSR1	FDR < 0.05 & |LFC| > 0.64
ENSG00000075290	0.62368	-0.53138	0.537746	-0.988161	0.323074	NA	WNT8B	Not significant
ENSG00000075292	2982.53	-0.376117	0.115569	-3.25449	0.00113598	0.0124138	ZNF638	Not significant
ENSG00000075303	233.434	-0.330657	0.201586	-1.64028	0.100947	0.258467	SLC25A40	Not significant
ENSG00000075336	547.837	-0.162374	0.0837211	-1.93946	0.0524453	0.169132	TIMM21	Not significant
ENSG00000075340	161.939	0.36934	0.334126	1.10539	0.268991	0.477981	ADD2	Not significant
ENSG00000075388	77.6843	-2.01144	0.543445	-3.70128	0.000214511	0.00390492	FGF4	FDR < 0.05 & |LFC| > 2
ENSG00000075391	1617.31	0.198211	0.175743	1.12785	0.259385	0.466988	RASAL2	Not significant
ENSG00000075399	1094.43	-0.311273	0.183212	-1.69898	0.089323	0.239211	VPS9D1	Not significant
ENSG00000075407	932.53	-0.423908	0.146589	-2.89181	0.00383033	0.0283214	ZNF37A	Not significant
ENSG00000075413	2687.05	-0.219675	0.086642	-2.53544	0.0112307	0.0595322	MARK3	Not significant
ENSG00000075415	7380.15	0.257842	0.151427	1.70275	0.0886151	0.237896	SLC25A3	Not significant
ENSG00000075420	1051.08	0.577276	0.189713	3.04289	0.00234316	0.0203334	FNDC3B	Not significant
ENSG00000075426	6235.33	0.937137	0.268155	3.49476	0.000474482	0.00684432	FOSL2	FDR < 0.05 & |LFC| > 0.64
ENSG00000075429	0.540672	0.130215	0.432711	0.300928	0.763469	NA	CACNG5	Not significant
ENSG00000075461	21.2888	0.543121	0.506127	1.07309	0.283229	0.492939	CACNG4	Not significant
ENSG00000075539	1151.49	-0.363244	0.168517	-2.15553	0.0311201	0.118574	FRYL	Not significant
ENSG00000075568	1291.86	0.145828	0.144072	1.01219	0.311446	0.521805	TMEM131	Not significant
ENSG00000075618	3605.06	-0.550322	0.279458	-1.96925	0.0489245	0.161153	FSCN1	Not significant
ENSG00000075624	96608.7	-0.0707623	0.243586	-0.290502	0.771432	0.880502	ACTB	Not significant
ENSG00000075643	97.3787	0.878971	0.307248	2.86078	0.00422598	0.0302954	MOCOS	FDR < 0.05 & |LFC| > 0.64
ENSG00000075651	412.693	0.269767	0.188023	1.43476	0.151357	0.335826	PLD1	Not significant
ENSG00000075673	4.53161	-0.199318	0.56649	-0.351848	NA	NA	ATP12A	Not significant
ENSG00000075702	247.518	0.995567	0.390888	2.54694	0.0108673	0.0582061	WDR62	Not significant
ENSG00000075711	1625.85	0.115467	0.138224	0.835366	0.403512	0.609202	DLG1	Not significant
ENSG00000075785	7342.15	0.184691	0.115768	1.59536	0.110631	0.273734	RAB7A	Not significant
ENSG00000075790	1467.25	0.225503	0.143728	1.56896	0.116658	0.283418	BCAP29	Not significant
ENSG00000075826	805.455	0.0579943	0.146465	0.395961	0.692134	0.830275	SEC31B	Not significant
ENSG00000075856	1695.61	-0.105474	0.118562	-0.889605	0.373678	0.582892	SART3	Not significant
ENSG00000075884	685.03	-1.04474	0.305527	-3.41946	0.000627461	0.0082605	ARHGAP15	FDR < 0.05 & |LFC| > 0.64
ENSG00000075886	0	NA	NA	NA	NA	NA	TUBA3D	Not significant
ENSG00000075891	0.138976	0.0763734	0.370829	0.205953	0.836828	NA	PAX2	Not significant
ENSG00000075914	1004.28	-0.142042	0.136101	-1.04365	0.296647	0.507029	EXOSC7	Not significant
ENSG00000075945	1012.46	0.222178	0.13662	1.62625	0.103896	0.263336	KIFAP3	Not significant
ENSG00000075975	971.634	0.00607036	0.206469	0.0294008	0.976545	0.988727	MKRN2	Not significant
ENSG00000076003	670.101	-0.112966	0.146021	-0.77363	0.43915	0.640453	MCM6	Not significant
ENSG00000076043	1762.82	0.453681	0.20391	2.2249	0.0260878	0.105703	REXO2	Not significant
ENSG00000076053	476.163	0.299855	0.164001	1.82837	0.0674939	0.199591	RBM7	Not significant
ENSG00000076067	2792.56	0.229948	0.0956705	2.40354	0.0162372	0.0764914	RBMS2	Not significant
ENSG00000076108	4669.83	-0.287703	0.143382	-2.00655	0.0447978	0.151681	BAZ2A	Not significant
ENSG00000076201	2809.21	0.0874045	0.142855	0.611841	0.540643	0.722099	PTPN23	Not significant
ENSG00000076242	785.041	0.108025	0.102586	1.05302	0.292332	0.502791	MLH1	Not significant
ENSG00000076248	530.09	-0.133138	0.119028	-1.11854	0.263337	0.471511	UNG	Not significant
ENSG00000076258	113.256	-0.161505	0.194291	-0.831253	0.405831	0.611439	FMO4	Not significant
ENSG00000076321	746.61	0.0058503	0.155564	0.0376071	0.970001	0.985015	KLHL20	Not significant
ENSG00000076344	2191.46	-1.20429	0.32709	-3.68183	0.000231565	0.00413091	RGS11	FDR < 0.05 & |LFC| > 0.64
ENSG00000076351	435.054	-0.592008	0.202675	-2.92098	0.00348933	0.0265654	SLC46A1	Not significant
ENSG00000076356	1716.64	0.727312	0.258427	2.81438	0.00488713	0.0334365	PLXNA2	FDR < 0.05 & |LFC| > 0.64
ENSG00000076382	213.681	-1.12501	0.274983	-4.09122	4.29110198371127e-05	0.00127876	SPAG5	FDR < 0.05 & |LFC| > 0.64
ENSG00000076513	1275.88	0.24466	0.166377	1.47052	0.141422	0.321056	ANKRD13A	Not significant
ENSG00000076554	499.311	-0.289002	0.287805	-1.00416	0.315302	0.526172	TPD52	Not significant
ENSG00000076555	3375.23	-0.456675	0.182571	-2.50135	0.0123719	0.0633815	ACACB	Not significant
ENSG00000076604	855.6	-0.239336	0.277334	-0.862989	0.388144	0.595852	TRAF4	Not significant
ENSG00000076641	309.715	0.507999	0.200788	2.53003	0.0114054	0.060094	PAG1	Not significant
ENSG00000076650	382.951	-0.386364	0.124928	-3.09268	0.00198355	0.0181298	GPATCH1	Not significant
ENSG00000076662	239.685	-0.614807	0.276058	-2.2271	0.0259408	0.105281	ICAM3	Not significant
ENSG00000076685	1655.18	0.198084	0.145213	1.3641	0.172537	0.364781	NT5C2	Not significant
ENSG00000076706	21747.9	-0.59374	0.382359	-1.55283	0.120463	0.28917	MCAM	Not significant
ENSG00000076716	1257.54	-0.572456	0.243232	-2.35354	0.0185955	0.0840098	GPC4	Not significant
ENSG00000076770	195.574	0.310881	0.199582	1.55766	0.119315	0.287387	MBNL3	Not significant
ENSG00000076826	1.04026	0.668883	0.566646	1.18043	0.237831	0.443427	CAMSAP3	Not significant
ENSG00000076864	883.323	-1.45412	0.46073	-3.15613	0.00159878	0.0156737	RAP1GAP	FDR < 0.05 & |LFC| > 0.64
ENSG00000076924	3084.6	-0.148426	0.156385	-0.949106	0.342567	0.553128	XAB2	Not significant
ENSG00000076928	5277.28	0.362764	0.170285	2.13034	0.0331434	0.123736	ARHGEF1	Not significant
ENSG00000076944	346.861	0.520504	0.299229	1.73948	0.0819501	0.226294	STXBP2	Not significant
ENSG00000076984	2331.48	-0.0869883	0.124765	-0.697216	0.485668	0.679644	MAP2K7	Not significant
ENSG00000077009	6.48936	-0.650814	0.530682	-1.22637	0.220058	0.422626	NMRK2	Not significant
ENSG00000077044	1277.33	0.147317	0.27885	0.528303	0.597289	0.765701	DGKD	Not significant
ENSG00000077063	197.012	0.0188587	0.249877	0.0754722	0.939839	0.971263	CTTNBP2	Not significant
ENSG00000077080	0.522786	0.436478	0.464261	0.940157	0.347137	NA	ACTL6B	Not significant
ENSG00000077092	220.241	-0.5929	0.315883	-1.87696	0.060524	0.185925	RARB	Not significant
ENSG00000077097	3152.62	-0.0539092	0.106772	-0.504899	0.61363	0.777275	TOP2B	Not significant
ENSG00000077147	3861.33	0.257466	0.147361	1.74718	0.080607	0.224259	TM9SF3	Not significant
ENSG00000077150	2460.29	0.0500112	0.182202	0.274482	0.783714	0.887869	NFKB2	Not significant
ENSG00000077152	17.9591	0.592687	0.340545	1.74041	0.0817869	0.226041	UBE2T	Not significant
ENSG00000077157	10627.9	-0.129092	0.303404	-0.425479	0.670487	0.81592	PPP1R12B	Not significant
ENSG00000077232	2682.72	0.449832	0.151996	2.95951	0.00308133	0.0244865	DNAJC10	Not significant
ENSG00000077235	2932.53	-0.0871096	0.135943	-0.640779	0.521666	0.707727	GTF3C1	Not significant
ENSG00000077238	2262.65	0.358949	0.301069	1.19225	0.233164	0.438656	IL4R	Not significant
ENSG00000077254	1245.48	0.160788	0.114141	1.40868	0.158929	0.346051	USP33	Not significant
ENSG00000077264	1014.79	-0.0809416	0.33589	-0.240976	0.809574	0.902663	PAK3	Not significant
ENSG00000077274	388.333	0.353318	0.417163	0.846954	0.39702	0.60356	CAPN6	Not significant
ENSG00000077279	31.8928	1.26247	0.544184	2.31993	0.0203445	0.0892507	DCX	Not significant
ENSG00000077312	1541.84	-0.245204	0.177262	-1.38329	0.166576	0.356731	SNRPA	Not significant
ENSG00000077327	13.0117	1.09224	0.435165	2.50995	0.012075	0.0623197	SPAG6	Not significant
ENSG00000077348	533.284	-0.209607	0.141982	-1.47629	0.139866	0.318736	EXOSC5	Not significant
ENSG00000077380	5401	-0.465865	0.197706	-2.35635	0.0184555	0.0836047	DYNC1I2	Not significant
ENSG00000077420	523.515	0.193174	0.289447	0.667391	0.504522	0.694666	APBB1IP	Not significant
ENSG00000077454	1304.06	0.329079	0.219837	1.49693	0.134412	0.310767	LRCH4	Not significant
ENSG00000077458	613.14	0.444204	0.179599	2.47331	0.0133866	0.0670131	FAM76B	Not significant
ENSG00000077463	791.69	0.0702786	0.202174	0.347614	0.72813	0.853158	SIRT6	Not significant
ENSG00000077498	0.243748	0.116411	0.443368	0.262561	0.792889	NA	TYR	Not significant
ENSG00000077514	426.902	0.0627767	0.134773	0.465795	0.641362	0.796879	POLD3	Not significant
ENSG00000077522	37.9989	-0.163118	0.421752	-0.386762	0.698932	0.83453	ACTN2	Not significant
ENSG00000077549	7536.34	0.264207	0.170767	1.54718	0.12182	0.291469	CAPZB	Not significant
ENSG00000077585	777.298	-0.683878	0.255542	-2.67619	0.00744641	0.0445097	GPR137B	FDR < 0.05 & |LFC| > 0.64
ENSG00000077616	208.418	-0.607304	0.294398	-2.06287	0.0391251	0.138422	NAALAD2	Not significant
ENSG00000077684	1629.49	0.0732988	0.192264	0.381241	0.703024	0.837233	JADE1	Not significant
ENSG00000077713	591.749	0.147673	0.149979	0.984628	0.324807	0.53553	SLC25A43	Not significant
ENSG00000077721	1166.06	0.19626	0.113048	1.73607	0.0825514	0.227162	UBE2A	Not significant
ENSG00000077782	9223.17	0.206449	0.170313	1.21217	0.225447	0.429587	FGFR1	Not significant
ENSG00000077800	1.35926	-0.123317	0.566744	-0.217589	0.82775	0.912878	FKBP6	Not significant
ENSG00000077935	3.81917	-0.125365	0.543268	-0.23076	0.817501	0.907413	SMC1B	Not significant
ENSG00000077942	26211.1	0.0703337	0.306181	0.229713	0.818315	0.907791	FBLN1	Not significant
ENSG00000077943	1292.39	-0.736014	0.485812	-1.51502	0.129767	0.303975	ITGA8	Not significant
ENSG00000077984	18.7427	-1.2617	0.417042	-3.02535	0.00248345	0.0212147	CST7	FDR < 0.05 & |LFC| > 0.64
ENSG00000078018	640.423	-0.0377144	0.203383	-0.185435	0.852888	0.926694	MAP2	Not significant
ENSG00000078043	626.08	-0.0697497	0.129679	-0.537863	0.590672	0.760571	PIAS2	Not significant
ENSG00000078053	181.442	-0.252619	0.348301	-0.72529	0.468274	0.665968	AMPH	Not significant
ENSG00000078061	2445.57	-0.0503399	0.117159	-0.42967	0.667435	0.81391	ARAF	Not significant
ENSG00000078070	582.351	-0.458306	0.178904	-2.56175	0.0104148	0.0565952	MCCC1	Not significant
ENSG00000078081	4.65783	0.406959	0.460866	0.883031	0.37722	0.585934	LAMP3	Not significant
ENSG00000078098	846.659	1.69047	0.411882	4.10426	4.05611526931779e-05	0.0012293	FAP	FDR < 0.05 & |LFC| > 0.64
ENSG00000078114	533.255	0.689015	0.346217	1.99013	0.046577	0.155696	NEBL	Not significant
ENSG00000078124	1087.63	-0.879127	0.230467	-3.81455	0.00013643	0.00285161	ACER3	FDR < 0.05 & |LFC| > 0.64
ENSG00000078140	1515.45	0.287028	0.136726	2.0993	0.0357906	0.130388	UBE2K	Not significant
ENSG00000078142	997.507	-0.166023	0.0906653	-1.83116	0.0670764	0.198663	PIK3C3	Not significant
ENSG00000078177	75.4208	0.590836	0.214747	2.75132	0.0059356	0.0381972	N4BP2	Not significant
ENSG00000078237	161.853	0.479086	0.201009	2.38341	0.0171533	0.0794085	TIGAR	Not significant
ENSG00000078246	1602.09	-0.0130569	0.105312	-0.123983	0.901329	0.952588	TULP3	Not significant
ENSG00000078269	931.498	0.922826	0.301416	3.06163	0.00220133	0.0194884	SYNJ2	FDR < 0.05 & |LFC| > 0.64
ENSG00000078295	254.833	0.488154	0.203644	2.3971	0.0165256	0.0773577	ADCY2	Not significant
ENSG00000078304	2150.89	0.326332	0.139577	2.33801	0.0193869	0.0863124	PPP2R5C	Not significant
ENSG00000078319	206.126	-0.128654	0.0992762	-1.29592	0.195002	0.393676	NA	Not significant
ENSG00000078328	25.4621	0.264235	0.488039	0.541422	0.588216	0.758583	RBFOX1	Not significant
ENSG00000078369	9898.12	0.336035	0.130375	2.57745	0.00995324	0.0547362	GNB1	Not significant
ENSG00000078399	130.555	-0.424015	0.295631	-1.43427	0.151495	0.335994	HOXA9	Not significant
ENSG00000078401	1185.02	0.774796	0.312369	2.48038	0.0131241	0.0660119	EDN1	Not significant
ENSG00000078403	877.407	-0.0479431	0.128308	-0.373657	0.708659	0.840639	MLLT10	Not significant
ENSG00000078487	528.092	-0.455333	0.21269	-2.14083	0.0322874	0.121671	ZCWPW1	Not significant
ENSG00000078549	60.9639	-0.694529	0.424181	-1.63734	0.101559	0.259457	ADCYAP1R1	Not significant
ENSG00000078579	8.01094	-0.0613	0.422119	-0.14522	0.884537	0.943734	FGF20	Not significant
ENSG00000078589	2.99801	-0.0107573	0.555907	-0.0193508	0.984561	0.993332	P2RY10	Not significant
ENSG00000078596	2340.51	0.0757303	0.26383	0.287042	0.77408	0.882428	ITM2A	Not significant
ENSG00000078618	3136.21	-0.17258	0.114469	-1.50765	0.131643	0.306631	NRDC	Not significant
ENSG00000078668	2346.79	-0.215105	0.0862678	-2.49346	0.0126506	0.0643233	VDAC3	Not significant
ENSG00000078674	2911.7	-0.161148	0.0852415	-1.89049	0.0586926	0.181927	PCM1	Not significant
ENSG00000078687	1867.87	-0.708649	0.214727	-3.30023	0.000966052	0.0111199	TNRC6C	FDR < 0.05 & |LFC| > 0.64
ENSG00000078699	1132.15	-0.335317	0.121109	-2.76872	0.00562777	0.0367728	CBFA2T2	Not significant
ENSG00000078725	10.4941	-0.454394	0.549057	-0.827589	0.407903	0.613491	BRINP1	Not significant
ENSG00000078747	1124.03	0.170584	0.165884	1.02833	0.303795	0.51386	ITCH	Not significant
ENSG00000078795	5.95291	-1.0576	0.449723	-2.35167	0.0186894	0.0842925	PKD2L2	Not significant
ENSG00000078804	2871.99	-0.417354	0.220602	-1.89189	0.0585057	0.181517	TP53INP2	Not significant
ENSG00000078808	8810.93	0.18709	0.146239	1.27935	0.200776	0.400609	SDF4	Not significant
ENSG00000078814	478.65	-1.39333	0.310499	-4.48737	7.21061176521178e-06	0.000359131	MYH7B	FDR < 0.05 & |LFC| > 0.64
ENSG00000078898	0	NA	NA	NA	NA	NA	BPIFB2	Not significant
ENSG00000078900	2.25011	1.28267	0.553014	2.31941	0.0203727	0.0893605	TP73	Not significant
ENSG00000078902	1881.28	-0.49958	0.115367	-4.33036	1.48866151776547e-05	0.000598173	TOLLIP	Not significant
ENSG00000078967	676.827	-0.300669	0.163863	-1.83488	0.0665231	0.197579	UBE2D4	Not significant
ENSG00000079101	1.6228	0.406819	0.539668	0.753832	0.45095	0.651179	CLUL1	Not significant
ENSG00000079102	969.913	0.0123786	0.145914	0.0848351	0.932392	0.967578	RUNX1T1	Not significant
ENSG00000079112	2.76434	0.0341992	0.545392	0.0627057	0.950001	0.975844	CDH17	Not significant
ENSG00000079134	933.598	-0.271301	0.125484	-2.16204	0.0306151	0.117215	THOC1	Not significant
ENSG00000079150	579.013	0.553869	0.133664	4.14373	3.41707999750385e-05	0.00108649	FKBP7	Not significant
ENSG00000079156	187.649	0.234206	0.243872	0.960366	0.336871	0.547437	OSBPL6	Not significant
ENSG00000079215	322.482	0.596873	0.354159	1.68532	0.0919262	0.243617	SLC1A3	Not significant
ENSG00000079246	4426.38	0.213495	0.159829	1.33577	0.181624	0.376448	XRCC5	Not significant
ENSG00000079257	240.088	0.791364	0.266387	2.97073	0.00297092	0.0239354	LXN	FDR < 0.05 & |LFC| > 0.64
ENSG00000079263	32.2592	-0.385272	0.263717	-1.46093	0.144034	0.324996	SP140	Not significant
ENSG00000079277	1844.72	0.154356	0.118849	1.29875	0.19403	0.392398	MKNK1	Not significant
ENSG00000079308	42183.8	-0.154581	0.265386	-0.582478	0.560245	0.737697	TNS1	Not significant
ENSG00000079313	2379.11	0.238897	0.167088	1.42977	0.152783	0.337859	REXO1	Not significant
ENSG00000079332	2860.69	-0.0913957	0.0842683	-1.08458	0.278108	0.487441	SAR1A	Not significant
ENSG00000079335	201.65	0.672118	0.205104	3.27697	0.00104929	0.0117459	CDC14A	FDR < 0.05 & |LFC| > 0.64
ENSG00000079337	4378.31	0.595581	0.258141	2.30719	0.021044	0.09121	RAPGEF3	Not significant
ENSG00000079385	11.0691	-0.655602	0.388766	-1.68637	0.0917248	0.243371	CEACAM1	Not significant
ENSG00000079387	294.833	0.281811	0.128549	2.19224	0.0283619	0.111459	SENP1	Not significant
ENSG00000079393	0.488207	-0.291797	0.551391	-0.529201	0.596666	NA	DUSP13	Not significant
ENSG00000079432	5976.03	0.180604	0.172998	1.04397	0.296501	0.506896	CIC	Not significant
ENSG00000079435	748.935	-1.81861	0.379312	-4.7945	1.63081685152696e-06	0.000130874	LIPE	FDR < 0.05 & |LFC| > 0.64
ENSG00000079459	2420.06	-0.128773	0.173775	-0.741034	0.458673	0.657731	FDFT1	Not significant
ENSG00000079462	182.338	-0.078983	0.254205	-0.310706	0.756025	0.871268	PAFAH1B3	Not significant
ENSG00000079482	598.3	0.118078	0.168116	0.702363	0.482453	0.677274	OPHN1	Not significant
ENSG00000079557	0.716269	0.304288	0.397857	0.764817	0.44438	NA	AFM	Not significant
ENSG00000079616	928.505	-0.323025	0.158877	-2.03317	0.0420349	0.145085	KIF22	Not significant
ENSG00000079689	2.29495	-0.122255	0.562632	-0.217291	0.827982	0.913012	SCGN	Not significant
ENSG00000079691	711.981	0.80928	0.241175	3.35557	0.000792011	0.00963845	CARMIL1	FDR < 0.05 & |LFC| > 0.64
ENSG00000079739	1295.44	-0.370142	0.164998	-2.24331	0.0248769	0.102268	PGM1	Not significant
ENSG00000079785	3079.59	0.0743788	0.150827	0.493139	0.621914	0.783485	DDX1	Not significant
ENSG00000079805	6173.78	0.378787	0.126804	2.98719	0.00281557	0.0230944	DNM2	Not significant
ENSG00000079819	9508.79	-0.278052	0.223183	-1.24585	0.212819	0.414338	EPB41L2	Not significant
ENSG00000079841	12.4948	0.0201508	0.450072	0.0447725	0.964289	0.982568	RIMS1	Not significant
ENSG00000079931	512.778	-0.513517	0.381495	-1.34607	0.178281	0.372174	MOXD1	Not significant
ENSG00000079950	2381.83	0.0307092	0.139845	0.219594	0.826187	0.912214	STX7	Not significant
ENSG00000079974	1119.62	0.0754592	0.126199	0.597937	0.549882	0.728802	RABL2B	Not significant
ENSG00000079999	2025.3	-0.199871	0.0939545	-2.12732	0.0333934	0.124306	KEAP1	Not significant
ENSG00000080007	88.0668	0.389119	0.351488	1.10706	0.268267	0.47707	DDX43	Not significant
ENSG00000080031	129.56	1.309	0.328779	3.98141	6.85086448270898e-05	0.00176044	PTPRH	FDR < 0.05 & |LFC| > 0.64
ENSG00000080166	10.9616	-0.832184	0.390844	-2.1292	0.0332379	0.12399	DCT	Not significant
ENSG00000080189	2100.44	0.144692	0.130127	1.11192	0.26617	0.474467	SLC35C2	Not significant
ENSG00000080200	723.411	0.287285	0.175247	1.63932	0.101147	0.258786	CRYBG3	Not significant
ENSG00000080224	10.9056	0.292682	0.438598	0.667313	0.504572	0.694701	EPHA6	Not significant
ENSG00000080293	1.6042	1.10768	0.544166	2.03556	0.0417943	0.14455	SCTR	Not significant
ENSG00000080298	260.976	0.548233	0.199618	2.74641	0.00602509	0.0386	RFX3	Not significant
ENSG00000080345	868.237	0.0541288	0.0864501	0.626127	0.531232	0.715478	RIF1	Not significant
ENSG00000080371	1952.18	0.0766244	0.139721	0.548409	0.583411	0.755217	RAB21	Not significant
ENSG00000080493	52.3546	-0.696969	0.371883	-1.87416	0.0609082	0.186667	SLC4A4	Not significant
ENSG00000080503	4015.02	0.284042	0.180373	1.57475	0.115314	0.28124	SMARCA2	Not significant
ENSG00000080511	2.54174	-2.15648	0.526166	-4.09848	4.15878710537238e-05	0.00125204	RDH8	FDR < 0.05 & |LFC| > 2
ENSG00000080546	866.054	0.456268	0.237931	1.91765	0.0551554	0.17434	SESN1	Not significant
ENSG00000080561	115.434	0.265342	0.236913	1.12	0.262715	0.47093	MID2	Not significant
ENSG00000080572	0.154575	-0.185862	0.370829	-0.501207	0.616225	NA	DNAAF6	Not significant
ENSG00000080573	8569.84	-0.244041	0.20128	-1.21244	0.225342	0.429498	COL5A3	Not significant
ENSG00000080603	249.853	0.295227	0.243333	1.21326	0.225029	0.429136	SRCAP	Not significant
ENSG00000080608	516.764	-0.0124033	0.0970373	-0.12782	0.898291	0.950788	PUM3	Not significant
ENSG00000080618	0.258078	0.09093	0.370829	0.245207	0.806296	NA	CPB2	Not significant
ENSG00000080644	1.50919	1.88972	0.543134	3.47929	0.000502739	0.0071434	CHRNA3	FDR < 0.05 & |LFC| > 0.64
ENSG00000080709	22.4852	0.621158	0.442515	1.4037	0.160408	0.347862	KCNN2	Not significant
ENSG00000080802	527.138	-0.29279	0.0924485	-3.16706	0.00153989	0.015292	CNOT4	Not significant
ENSG00000080815	1814.71	0.455878	0.140766	3.23856	0.00120133	0.0128664	PSEN1	Not significant
ENSG00000080819	448.07	-0.136724	0.1719	-0.795367	0.4264	0.629709	CPOX	Not significant
ENSG00000080822	1969.96	-0.44572	0.159586	-2.79298	0.00522254	0.0349186	CLDND1	Not significant
ENSG00000080823	827.128	0.619235	0.158693	3.9021	9.53608931691024e-05	0.00222683	MOK	Not significant
ENSG00000080824	20806.5	-0.355595	0.210588	-1.68858	0.0912992	0.242627	HSP90AA1	Not significant
ENSG00000080839	166.146	0.0328085	0.17975	0.182523	0.855172	0.927902	RBL1	Not significant
ENSG00000080845	4819.08	0.096159	0.165175	0.582165	0.560456	0.737838	DLGAP4	Not significant
ENSG00000080854	101.391	0.251832	0.382043	0.659171	0.509786	0.698772	IGSF9B	Not significant
ENSG00000080910	0	NA	NA	NA	NA	NA	CFHR2	Not significant
ENSG00000080947	632.818	-0.155918	0.203183	-0.76738	0.442856	0.644324	NA	Not significant
ENSG00000080986	156.713	0.375415	0.204964	1.83162	0.0670083	0.198544	NDC80	Not significant
ENSG00000081014	325.537	0.0947712	0.121041	0.782969	0.433645	0.635827	AP4E1	Not significant
ENSG00000081019	596.735	-0.290429	0.203524	-1.427	0.15358	0.339016	RSBN1	Not significant
ENSG00000081026	287.294	0.186705	0.13275	1.40644	0.159594	0.346889	MAGI3	Not significant
ENSG00000081041	120.952	-0.731662	0.433136	-1.68922	0.0911773	0.242422	CXCL2	Not significant
ENSG00000081051	0.758775	0.0507109	0.56136	0.0903357	0.92802	NA	AFP	Not significant
ENSG00000081052	116.543	1.2787	0.325748	3.92543	8.65766152810514e-05	0.00207537	COL4A4	FDR < 0.05 & |LFC| > 0.64
ENSG00000081059	316.217	-0.0416671	0.327378	-0.127275	0.898722	0.951139	TCF7	Not significant
ENSG00000081087	1155.36	0.188979	0.186472	1.01344	0.310849	0.521173	OSTM1	Not significant
ENSG00000081138	225.711	-1.11027	0.531189	-2.09015	0.0366042	0.132477	CDH7	Not significant
ENSG00000081148	17.515	0.755888	0.26411	2.86202	0.00420948	0.0302227	IMPG2	FDR < 0.05 & |LFC| > 0.64
ENSG00000081154	4239.39	0.200291	0.215932	0.927566	0.353633	0.563838	PCNP	Not significant
ENSG00000081177	627.436	-0.24633	0.176456	-1.39599	0.162718	0.351182	EXD2	Not significant
ENSG00000081181	58.3876	0.837607	0.238352	3.51416	0.000441152	0.00652803	ARG2	FDR < 0.05 & |LFC| > 0.64
ENSG00000081189	1252.87	0.264521	0.210359	1.25747	0.208583	0.409477	MEF2C	Not significant
ENSG00000081237	494.259	0.489275	0.349218	1.40106	0.161197	0.349227	PTPRC	Not significant
ENSG00000081248	8.36722	-2.44457	0.562441	-4.34635	1.38419673606285e-05	0.000571513	CACNA1S	FDR < 0.05 & |LFC| > 2
ENSG00000081277	183.553	2.41226	0.47816	5.04488	4.53795989021736e-07	5.36439582209139e-05	PKP1	FDR < 0.05 & |LFC| > 2
ENSG00000081307	886.814	0.197212	0.160886	1.22579	0.220279	0.422908	UBA5	Not significant
ENSG00000081320	605.732	0.633934	0.230756	2.7472	0.00601056	0.0385437	STK17B	Not significant
ENSG00000081377	1316.49	0.0779789	0.137315	0.567885	0.570113	0.745317	CDC14B	Not significant
ENSG00000081386	226.264	0.00978641	0.155414	0.0629701	0.94979	0.975844	ZNF510	Not significant
ENSG00000081479	2.91716	1.26868	0.553592	2.29173	0.0219213	0.0937714	LRP2	Not significant
ENSG00000081665	515.32	-0.0449575	0.100557	-0.447085	0.654814	0.806737	ZNF506	Not significant
ENSG00000081692	592.794	-0.684557	0.176924	-3.86922	0.000109184	0.00244925	JMJD4	FDR < 0.05 & |LFC| > 0.64
ENSG00000081721	547.745	0.587982	0.190813	3.08145	0.00205992	0.0186086	DUSP12	Not significant
ENSG00000081760	784.237	0.516741	0.171972	3.0048	0.00265755	0.0222352	AACS	Not significant
ENSG00000081791	1623.16	0.200317	0.0881737	2.27185	0.0230958	0.0971039	DELE1	Not significant
ENSG00000081800	0.844382	-0.0279026	0.511653	-0.0545343	0.956509	NA	SLC13A1	Not significant
ENSG00000081803	500.231	1.21449	0.249142	4.8747	1.08974005945187e-06	9.98250950280524e-05	CADPS2	FDR < 0.05 & |LFC| > 0.64
ENSG00000081818	380.771	-0.158595	0.237538	-0.667661	0.50435	0.694513	PCDHB4	Not significant
ENSG00000081842	9.3034	0.360529	0.434698	0.829378	0.406891	0.612526	PCDHA6	Not significant
ENSG00000081853	177.576	-0.35325	0.325242	-1.08611	0.277429	0.4868	PCDHGA2	Not significant
ENSG00000081870	449.681	0.17434	0.1357	1.28475	0.198881	0.398112	IFT25	Not significant
ENSG00000081913	512.644	-0.340341	0.144813	-2.35021	0.0187628	0.0845378	PHLPP1	Not significant
ENSG00000081923	685.522	0.651909	0.297893	2.1884	0.0286405	0.112157	ATP8B1	Not significant
ENSG00000081985	13.7064	-0.533931	0.431348	-1.23782	0.215782	0.417595	IL12RB2	Not significant
ENSG00000082014	2433.1	-0.642263	0.210397	-3.05263	0.00226847	0.0198485	SMARCD3	FDR < 0.05 & |LFC| > 0.64
ENSG00000082068	986.255	-0.216645	0.119031	-1.82008	0.0687474	0.201954	WDR70	Not significant
ENSG00000082074	418.363	-0.414795	0.333026	-1.24553	0.212937	0.414422	FYB1	Not significant
ENSG00000082126	12.9732	0.248989	0.286903	0.867852	0.385475	0.593511	MPP4	Not significant
ENSG00000082146	295.673	-0.461321	0.194745	-2.36884	0.0178438	0.0817286	STRADB	Not significant
ENSG00000082153	2794.68	0.630049	0.1756	3.58798	0.000333247	0.00535771	BZW1	Not significant
ENSG00000082175	127.692	-0.365172	0.365326	-0.999579	0.317514	0.528492	PGR	Not significant
ENSG00000082196	1000	1.99983	0.424999	4.70549	2.53261256799741e-06	0.000177903	C1QTNF3	FDR < 0.05 & |LFC| > 0.64
ENSG00000082212	1045.94	-0.166799	0.114863	-1.45215	0.14646	0.328542	ME2	Not significant
ENSG00000082213	255.62	0.243392	0.177769	1.36915	0.170953	0.362763	C5orf22	Not significant
ENSG00000082258	659.143	0.174059	0.147035	1.18379	0.236495	0.441833	CCNT2	Not significant
ENSG00000082269	261.548	-0.0423103	0.137638	-0.307403	0.758537	0.873231	FAM135A	Not significant
ENSG00000082293	5.37401	-0.0903322	0.548074	-0.164818	0.869088	0.935342	COL19A1	Not significant
ENSG00000082397	1568.91	0.799011	0.267345	2.98869	0.00280179	0.0230561	EPB41L3	FDR < 0.05 & |LFC| > 0.64
ENSG00000082438	1588.95	0.500315	0.208399	2.40075	0.0163615	0.0768065	COBLL1	Not significant
ENSG00000082458	914.969	-0.22879	0.158713	-1.44153	0.149434	0.333145	DLG3	Not significant
ENSG00000082482	341.268	0.363934	0.37487	0.970828	0.331634	0.541801	KCNK2	Not significant
ENSG00000082497	550.034	1.18179	0.240252	4.91897	8.70002268128446e-07	8.64307067985747e-05	SERTAD4	FDR < 0.05 & |LFC| > 0.64
ENSG00000082512	1150.96	0.0736179	0.248041	0.296797	0.766621	0.878036	TRAF5	Not significant
ENSG00000082515	611.801	-0.193425	0.143195	-1.35078	0.176765	0.370349	MRPL22	Not significant
ENSG00000082516	425.242	0.213125	0.191482	1.11303	0.265696	0.474096	GEMIN5	Not significant
ENSG00000082556	1.4899	-0.261389	0.56596	-0.461851	0.644188	0.798706	OPRK1	Not significant
ENSG00000082641	15618.4	0.190804	0.160936	1.18559	0.235785	0.44123	NFE2L1	Not significant
ENSG00000082684	558.798	-0.044089	0.257239	-0.171393	0.863914	0.932664	SEMA5B	Not significant
ENSG00000082701	696.337	0.461852	0.147917	3.12237	0.00179398	0.0169459	GSK3B	Not significant
ENSG00000082781	8894.92	0.484075	0.244292	1.98154	0.0475302	0.157938	ITGB5	Not significant
ENSG00000082805	1453.59	-0.0803708	0.140868	-0.570538	0.568313	0.743988	ERC1	Not significant
ENSG00000082898	2296.93	-0.046499	0.158408	-0.293539	0.76911	0.879494	XPO1	Not significant
ENSG00000082929	0.0856277	0.0472601	0.370829	0.127444	0.898589	NA	LINC01587	Not significant
ENSG00000082996	2614.55	0.115033	0.211295	0.544421	0.586152	0.757317	RNF13	Not significant
ENSG00000083067	171.204	-1.19905	0.359537	-3.33497	0.000853074	0.010173	TRPM3	FDR < 0.05 & |LFC| > 0.64
ENSG00000083093	221.65	0.00388736	0.134314	0.0289424	0.976911	0.988956	PALB2	Not significant
ENSG00000083097	530.965	-0.177484	0.10557	-1.68119	0.0927256	0.244689	DOP1A	Not significant
ENSG00000083099	845.225	-0.233594	0.134693	-1.73427	0.0828705	0.22771	LYRM2	Not significant
ENSG00000083123	437.817	0.173123	0.183104	0.945491	0.344408	0.554843	BCKDHB	Not significant
ENSG00000083168	1340.61	0.107291	0.105106	1.02079	0.307355	0.517441	KAT6A	Not significant
ENSG00000083223	407.011	0.372793	0.19686	1.89369	0.0582658	0.180979	TUT7	Not significant
ENSG00000083290	976.474	-0.151362	0.158863	-0.95278	0.340702	0.551303	ULK2	Not significant
ENSG00000083307	0.815055	0.84833	0.565793	1.49936	0.133779	NA	GRHL2	Not significant
ENSG00000083312	998.233	0.323774	0.116043	2.79014	0.0052686	0.0351104	TNPO1	Not significant
ENSG00000083444	2720.47	0.4457	0.164159	2.71506	0.00662644	0.0411466	PLOD1	Not significant
ENSG00000083454	6.17135	0.142837	0.420839	0.33941	0.734301	0.857139	P2RX5	Not significant
ENSG00000083457	363.908	-0.0260106	0.135546	-0.191896	0.847824	0.924146	ITGAE	Not significant
ENSG00000083520	1107.91	0.0350441	0.111656	0.313858	0.753629	0.869483	DIS3	Not significant
ENSG00000083535	411.736	0.0488769	0.156018	0.313278	0.75407	0.869709	PIBF1	Not significant
ENSG00000083544	713.619	-0.332022	0.139504	-2.38001	0.0173123	0.0799885	TDRD3	Not significant
ENSG00000083622	0	NA	NA	NA	NA	NA	NA	Not significant
ENSG00000083635	192.443	-0.015878	0.184612	-0.0860073	0.931461	0.96714	NUFIP1	Not significant
ENSG00000083642	1138.61	-0.0498137	0.138575	-0.35947	0.719244	0.847557	PDS5B	Not significant
ENSG00000083720	849.581	0.0345629	0.190324	0.181601	0.855896	0.928368	OXCT1	Not significant
ENSG00000083750	647.567	0.0658963	0.148149	0.444796	0.656467	0.80738	RRAGB	Not significant
ENSG00000083782	2.38269	0.587171	0.535687	1.09611	0.273032	0.482225	EPYC	Not significant
ENSG00000083799	1232.16	-0.00408627	0.138546	-0.0294941	0.976471	0.988727	CYLD	Not significant
ENSG00000083807	128.122	-0.510985	0.269627	-1.89515	0.0580722	0.180539	SLC27A5	Not significant
ENSG00000083812	414.548	-0.521643	0.156114	-3.34142	0.00083352	0.0100322	ZNF324	Not significant
ENSG00000083814	85.2669	-0.591666	0.270076	-2.19074	0.0284704	0.111739	ZNF671	Not significant
ENSG00000083817	145.754	-0.239511	0.162192	-1.47672	0.139752	0.318566	ZNF416	Not significant
ENSG00000083828	147.538	0.0912297	0.15503	0.588465	0.55622	0.73406	ZNF586	Not significant
ENSG00000083838	686.192	-0.0924254	0.139942	-0.660456	0.508961	0.698112	ZNF446	Not significant
ENSG00000083844	774.047	0.11646	0.119161	0.977331	0.328405	0.539123	ZNF264	Not significant
ENSG00000083845	14267.9	0.276691	0.197919	1.398	0.162113	0.350348	RPS5	Not significant
ENSG00000083857	3218.71	0.300372	0.208201	1.4427	0.149104	0.332641	FAT1	Not significant
ENSG00000083896	2909.25	-0.133435	0.088323	-1.51076	0.130849	0.305678	YTHDC1	Not significant
ENSG00000083937	954.121	0.00867607	0.199921	0.0433974	0.965385	0.98308	CHMP2B	Not significant
ENSG00000084070	1279.92	0.314929	0.200093	1.57391	0.115508	0.281502	SMAP2	Not significant
ENSG00000084072	1362.9	-0.550453	0.121275	-4.53887	5.65564293404182e-06	0.000306356	PPIE	Not significant
ENSG00000084073	1207.3	0.641704	0.218707	2.93408	0.00334539	0.0258347	ZMPSTE24	FDR < 0.05 & |LFC| > 0.64
ENSG00000084090	1769.89	-0.288625	0.100712	-2.86584	0.004159	0.0299302	STARD7	Not significant
ENSG00000084092	684.817	0.547541	0.203432	2.69151	0.0071129	0.0431607	NOA1	Not significant
ENSG00000084093	875.283	-0.478996	0.211607	-2.26361	0.0235981	0.0987496	REST	Not significant
ENSG00000084110	9.9885	-0.463287	0.448019	-1.03408	0.301099	0.511643	HAL	Not significant
ENSG00000084112	1809.57	0.00357126	0.134974	0.0264589	0.978891	0.989836	SSH1	Not significant
ENSG00000084207	7445.11	-0.0814313	0.184158	-0.442181	0.658358	0.808192	GSTP1	Not significant
ENSG00000084234	14070.4	-0.0748617	0.171593	-0.436275	0.662637	0.811118	APLP2	Not significant
ENSG00000084444	112.678	-0.201782	0.192934	-1.04586	0.295625	0.506131	FAM234B	Not significant
ENSG00000084453	7.92174	0.0268564	0.52087	0.0515607	0.958879	0.980282	SLCO1A2	Not significant
ENSG00000084463	2203.26	-0.00382402	0.176121	-0.0217125	0.982677	0.992185	WBP11	Not significant
ENSG00000084623	3109.08	0.282407	0.0971928	2.90564	0.00366503	0.0275475	EIF3I	Not significant
ENSG00000084628	13.9575	1.18487	0.401718	2.94952	0.00318272	0.0249993	NKAIN1	FDR < 0.05 & |LFC| > 0.64
ENSG00000084636	22643.5	-0.00320852	0.212336	-0.0151106	0.987944	0.994556	COL16A1	Not significant
ENSG00000084652	3086.21	-0.100904	0.115469	-0.873866	0.382191	0.590574	TXLNA	Not significant
ENSG00000084674	25.5673	-0.783891	0.451814	-1.73499	0.0827433	0.22747	APOB	Not significant
ENSG00000084676	1951.82	-0.121021	0.0944258	-1.28165	0.199965	0.399692	NCOA1	Not significant
ENSG00000084693	732.735	0.116952	0.155908	0.750131	0.453176	0.652539	AGBL5	Not significant
ENSG00000084710	514.725	-1.39225	0.341893	-4.07218	4.65745296706052e-05	0.00135671	EFR3B	FDR < 0.05 & |LFC| > 0.64
ENSG00000084731	1084.12	-1.13464	0.276359	-4.10567	4.03150544731932e-05	0.00122445	KIF3C	FDR < 0.05 & |LFC| > 0.64
ENSG00000084733	2544.09	0.161445	0.191321	0.843843	0.398757	0.605167	RAB10	Not significant
ENSG00000084734	10.0071	0.292167	0.432619	0.675345	0.499457	0.690966	GCKR	Not significant
ENSG00000084754	5842.37	0.0632472	0.0850117	0.743982	0.456887	0.656061	HADHA	Not significant
ENSG00000084764	927.181	-0.129615	0.114755	-1.12949	0.258692	0.466207	MAPRE3	Not significant
ENSG00000084774	1533.52	0.137533	0.133038	1.03378	0.301239	0.511727	CAD	Not significant
ENSG00000085063	13386.1	-0.00482796	0.167581	-0.0288097	0.977016	0.988988	CD59	Not significant
ENSG00000085117	1745.22	-0.511733	0.248393	-2.06017	0.0393822	0.13899	CD82	Not significant
ENSG00000085185	707.389	-0.54381	0.188856	-2.8795	0.00398307	0.0291182	BCORL1	Not significant
ENSG00000085224	4219.54	-0.576723	0.242255	-2.38064	0.0172824	0.0799022	ATRX	Not significant
ENSG00000085231	358.682	-0.193146	0.140233	-1.37733	0.168411	0.359279	AK6	Not significant
ENSG00000085265	152.816	-1.01495	0.398701	-2.54566	0.0109073	0.0583324	FCN1	Not significant
ENSG00000085274	326.998	0.121274	0.159583	0.759942	0.447289	0.648358	MYNN	Not significant
ENSG00000085276	455.098	0.44435	0.17988	2.47026	0.0135015	0.0674457	MECOM	Not significant
ENSG00000085365	706.878	0.331235	0.168759	1.96277	0.0496733	0.162922	SCAMP1	Not significant
ENSG00000085377	804.458	-0.0752308	0.112883	-0.666447	0.505125	0.6951	PREP	Not significant
ENSG00000085382	368.346	0.292429	0.207856	1.40689	0.159461	0.346733	HACE1	Not significant
ENSG00000085415	594.243	-0.0951537	0.102317	-0.929988	0.352377	0.56278	SEH1L	Not significant
ENSG00000085433	570.158	0.18592	0.175025	1.06225	0.288122	0.498388	WDR47	Not significant
ENSG00000085449	898.263	0.568041	0.212821	2.6691	0.00760559	0.0452161	WDFY1	Not significant
ENSG00000085465	236.554	0.611001	0.22052	2.77073	0.00559312	0.0366304	OVGP1	Not significant
ENSG00000085491	573.804	0.546136	0.254394	2.14681	0.0318083	0.120391	SLC25A24	Not significant
ENSG00000085511	1030.67	-0.657709	0.166678	-3.94598	7.94726446513258e-05	0.00196707	MAP3K4	FDR < 0.05 & |LFC| > 0.64
ENSG00000085514	188.451	-0.386404	0.224702	-1.71963	0.0854993	0.232334	PILRA	Not significant
ENSG00000085552	11.9834	0.364517	0.390609	0.933201	0.350716	0.561291	IGSF9	Not significant
ENSG00000085563	591.001	0.615376	0.309248	1.98991	0.0466004	0.155748	ABCB1	Not significant
ENSG00000085644	738.28	-0.187903	0.136107	-1.38056	0.167415	0.357909	ZNF213	Not significant
ENSG00000085662	3546.64	-1.1788	0.253213	-4.65537	3.23405948885463e-06	0.00020798	AKR1B1	FDR < 0.05 & |LFC| > 0.64
ENSG00000085719	1322.38	0.332586	0.177251	1.87635	0.0606068	0.186099	CPNE3	Not significant
ENSG00000085721	925.42	-0.004779	0.134701	-0.0354785	0.971698	0.986273	RRN3	Not significant
ENSG00000085733	12199.9	0.360971	0.132078	2.73301	0.00627593	0.0396441	CTTN	Not significant
ENSG00000085741	591.985	-0.260693	0.412313	-0.63227	0.52721	0.712003	WNT11	Not significant
ENSG00000085760	735.424	0.212009	0.100295	2.11386	0.0345272	0.127037	MTIF2	Not significant
ENSG00000085788	1535.1	0.0976827	0.115097	0.848697	0.39605	0.60276	DDHD2	Not significant
ENSG00000085831	3.51164	0.444748	0.503424	0.883446	0.376996	0.585713	TTC39A	Not significant
ENSG00000085832	1925.4	0.279509	0.12711	2.19896	0.0278811	0.110198	EPS15	Not significant
ENSG00000085840	20.3442	0.860328	0.290038	2.96626	0.00301445	0.0241707	ORC1	FDR < 0.05 & |LFC| > 0.64
ENSG00000085871	412.739	0.320992	0.159538	2.01201	0.0442192	0.150363	MGST2	Not significant
ENSG00000085872	1542.37	-0.24054	0.126847	-1.89631	0.0579196	0.180237	CHERP	Not significant
ENSG00000085978	728.264	0.0275942	0.105937	0.260477	0.794496	0.894146	ATG16L1	Not significant
ENSG00000085982	1447.92	-0.457162	0.126541	-3.61275	0.000302964	0.00499198	USP40	Not significant
ENSG00000085998	2220.82	-0.505842	0.121614	-4.15942	3.19052639568078e-05	0.0010329	POMGNT1	Not significant
ENSG00000085999	48.3424	-1.47055	0.338704	-4.34168	1.41395315921944e-05	0.000580434	RAD54L	FDR < 0.05 & |LFC| > 0.64
ENSG00000086015	3845.82	0.0998814	0.17524	0.569969	0.568699	0.744224	MAST2	Not significant
ENSG00000086061	3144.06	0.092159	0.168194	0.547934	0.583737	0.755364	DNAJA1	Not significant
ENSG00000086062	2490.96	0.784136	0.203884	3.84599	0.000120064	0.00260106	B4GALT1	FDR < 0.05 & |LFC| > 0.64
ENSG00000086065	1681.38	0.148412	0.157131	0.944511	0.344908	0.555315	CHMP5	Not significant
ENSG00000086102	1794.4	-0.211084	0.0765975	-2.75576	0.00585555	0.0378445	NFX1	Not significant
ENSG00000086159	9.49957	-0.529866	0.492913	-1.07497	0.282388	0.491956	AQP6	Not significant
ENSG00000086189	510.56	0.0790658	0.188937	0.418477	0.675599	0.81941	DIMT1	Not significant
ENSG00000086200	334.351	0.0893359	0.158215	0.564649	0.572313	0.746774	IPO11	Not significant
ENSG00000086205	207.013	-2.11914	0.475377	-4.45781	8.28021098653656e-06	0.000395797	FOLH1	FDR < 0.05 & |LFC| > 2
ENSG00000086232	1951.08	0.12341	0.0754546	1.63555	0.101933	0.260142	EIF2AK1	Not significant
ENSG00000086288	11.306	-2.34408	0.45303	-5.17421	2.28874970249915e-07	3.18069220851212e-05	NME8	FDR < 0.05 & |LFC| > 2
ENSG00000086289	1531.71	-0.013867	0.227894	-0.0608483	0.95148	0.976607	EPDR1	Not significant
ENSG00000086300	112.115	0.644447	0.315123	2.04506	0.0408485	0.142144	SNX10	Not significant
ENSG00000086475	1203.36	0.000985195	0.0881098	0.0111815	0.991079	0.995973	SEPHS1	Not significant
ENSG00000086504	1592.22	-0.206835	0.224892	-0.919708	0.357726	0.567599	MRPL28	Not significant
ENSG00000086506	1.29129	-0.0220232	0.5656	-0.0389378	0.96894	0.984458	HBQ1	Not significant
ENSG00000086544	1491.59	-0.0180468	0.241672	-0.0746751	0.940473	0.971566	ITPKC	Not significant
ENSG00000086548	0.500864	0.333529	0.549711	0.606736	0.544026	NA	CEACAM6	Not significant
ENSG00000086570	5.57591	-1.07812	0.533856	-2.0195	0.0434352	0.148444	FAT2	Not significant
ENSG00000086589	1554.91	0.130638	0.0942684	1.38581	0.165806	0.35559	RBM22	Not significant
ENSG00000086598	3784.04	0.430533	0.199763	2.15522	0.0311445	0.118604	TMED2	Not significant
ENSG00000086619	238.664	0.42532	0.147324	2.88697	0.00388977	0.0286419	ERO1B	Not significant
ENSG00000086666	1369.48	0.0407767	0.128028	0.318497	0.750108	0.867387	ZFAND6	Not significant
ENSG00000086696	0.500768	0.193192	0.434502	0.444629	0.656588	NA	HSD17B2	Not significant
ENSG00000086712	451.594	0.111932	0.170704	0.655709	0.512011	0.70034	TXLNG	Not significant
ENSG00000086717	10.0303	0.395601	0.498273	0.793945	0.427228	0.630399	PPEF1	Not significant
ENSG00000086730	308.306	-0.0405374	0.237831	-0.170447	0.864659	0.932937	LAT2	Not significant
ENSG00000086758	4724.32	-0.000271285	0.109572	-0.00247586	0.998025	0.999309	HUWE1	Not significant
ENSG00000086827	241.824	-0.167971	0.181168	-0.927152	0.353847	0.564085	ZW10	Not significant
ENSG00000086848	254.994	-0.0110556	0.156702	-0.0705519	0.943754	0.97297	ALG9	Not significant
ENSG00000086967	2.43014	0.303608	0.519296	0.584652	0.558781	0.736451	MYBPC2	Not significant
ENSG00000086991	267.18	0.878422	0.253123	3.47033	0.000519813	0.00729865	NOX4	FDR < 0.05 & |LFC| > 0.64
ENSG00000087008	471.908	-0.1161	0.150179	-0.77308	0.439475	0.640715	ACOX3	Not significant
ENSG00000087053	918.768	0.535892	0.171185	3.13047	0.00174525	0.0166608	MTMR2	Not significant
ENSG00000087074	6510.66	-0.105111	0.241417	-0.435392	0.663278	0.81155	PPP1R15A	Not significant
ENSG00000087076	437.958	-1.05633	0.241956	-4.36579	1.26661804981594e-05	0.000536974	HSD17B14	FDR < 0.05 & |LFC| > 0.64
ENSG00000087077	4058.3	-0.278425	0.161138	-1.72786	0.0840129	0.229807	TRIP6	Not significant
ENSG00000087085	83.9715	0.166608	0.325018	0.512613	0.608222	0.773348	ACHE	Not significant
ENSG00000087086	46211.2	-0.0556068	0.232473	-0.239197	0.810953	0.903252	FTL	Not significant
ENSG00000087087	5397.19	0.0159223	0.143697	0.110805	0.911771	0.95755	SRRT	Not significant
ENSG00000087088	1660.2	0.286529	0.194425	1.47372	0.140556	0.319731	BAX	Not significant
ENSG00000087095	401.904	-0.403069	0.18287	-2.20413	0.027515	0.109486	NLK	Not significant
ENSG00000087111	1341.47	-0.283352	0.0966025	-2.93317	0.00335518	0.025883	PIGS	Not significant
ENSG00000087116	4326.46	1.79942	0.337065	5.3385	9.37206707769199e-08	1.7451033920024e-05	ADAMTS2	FDR < 0.05 & |LFC| > 0.64
ENSG00000087128	0.957227	0.941982	0.565373	1.66612	0.0956888	0.249618	TMPRSS11E	Not significant
ENSG00000087152	2178	0.0986692	0.107701	0.916141	0.359593	0.569262	ATXN7L3	Not significant
ENSG00000087157	1047.17	-0.0773129	0.125774	-0.614694	0.538757	0.720923	PGS1	Not significant
ENSG00000087191	4516.91	0.120403	0.113317	1.06254	0.287991	0.498244	PSMC5	Not significant
ENSG00000087206	1115.48	0.147143	0.106247	1.38491	0.166079	0.355987	UIMC1	Not significant
ENSG00000087237	11.3859	0.679175	0.43307	1.56828	0.116816	0.283521	CETP	Not significant
ENSG00000087245	31570.5	1.28009	0.405557	3.15637	0.00159744	0.0156659	MMP2	FDR < 0.05 & |LFC| > 0.64
ENSG00000087250	457.263	-1.68914	0.532445	-3.17242	0.00151176	0.0150906	MT3	FDR < 0.05 & |LFC| > 0.64
ENSG00000087253	937.942	0.748651	0.202954	3.68876	0.000225346	0.00406092	LPCAT2	FDR < 0.05 & |LFC| > 0.64
ENSG00000087258	887.443	-0.185813	0.36625	-0.507341	0.611916	0.776208	GNAO1	Not significant
ENSG00000087263	911.419	-0.095951	0.119543	-0.802645	0.42218	0.625779	OGFOD1	Not significant
ENSG00000087266	3108.49	0.113726	0.172114	0.660761	0.508766	0.698012	SH3BP2	Not significant
ENSG00000087269	1254.18	0.319478	0.118279	2.70107	0.0069117	0.0423548	NOP14	Not significant
ENSG00000087274	12978.5	-0.174814	0.0943397	-1.85303	0.0638782	0.192461	ADD1	Not significant
ENSG00000087299	183.391	-0.0392109	0.173313	-0.226243	0.821012	0.909366	L2HGDH	Not significant
ENSG00000087301	229.763	-0.143381	0.202884	-0.706712	0.479745	0.675622	TXNDC16	Not significant
ENSG00000087302	1564.82	0.0376265	0.133591	0.281654	0.778209	0.884658	RTRAF	Not significant
ENSG00000087303	1789.76	-0.541416	0.243198	-2.22623	0.0259985	0.105434	NID2	Not significant
ENSG00000087338	453.498	-0.142502	0.15527	-0.917767	0.358741	0.568545	GMCL1	Not significant
ENSG00000087365	9570.05	0.148684	0.0949613	1.56574	0.11741	0.28443	SF3B2	Not significant
ENSG00000087448	1260.33	0.0141729	0.139181	0.101831	0.918891	0.961024	KLHL42	Not significant
ENSG00000087460	20107.7	0.0447288	0.139531	0.320566	0.748539	0.866277	GNAS	Not significant
ENSG00000087470	1437.01	0.12385	0.147541	0.839426	0.40123	0.607206	DNM1L	Not significant
ENSG00000087494	978.349	1.90187	0.421665	4.51039	6.47091759278598e-06	0.000333967	PTHLH	FDR < 0.05 & |LFC| > 0.64
ENSG00000087495	91.4578	0.686413	0.462953	1.48269	0.138158	0.316369	PHACTR3	Not significant
ENSG00000087502	735.025	-0.403765	0.12471	-3.23764	0.00120524	0.0128942	ERGIC2	Not significant
ENSG00000087510	31.9836	1.2697	0.418056	3.03716	0.0023882	0.0206487	TFAP2C	FDR < 0.05 & |LFC| > 0.64
ENSG00000087586	31.0283	0.0381699	0.288589	0.132264	0.894775	0.948684	AURKA	Not significant
ENSG00000087589	34.5939	-0.336562	0.369049	-0.911973	0.361783	0.571087	CASS4	Not significant
ENSG00000087842	398.457	-0.394148	0.176517	-2.23291	0.0255547	0.104197	PIR	Not significant
ENSG00000087884	481.432	-0.291287	0.165862	-1.7562	0.0790549	0.22139	AAMDC	Not significant
ENSG00000087903	1478.35	1.48991	0.302779	4.92079	8.61976589084038e-07	8.61643896365444e-05	RFX2	FDR < 0.05 & |LFC| > 0.64
ENSG00000087995	375.616	-0.198246	0.0961087	-2.06273	0.0391381	0.138424	METTL2A	Not significant
ENSG00000088002	15.4017	0.863623	0.428067	2.01749	0.0436441	0.148984	SULT2B1	Not significant
ENSG00000088035	182.284	-0.0470182	0.197751	-0.237765	0.812064	0.903953	ALG6	Not significant
ENSG00000088038	1561.35	-0.188581	0.116501	-1.61871	0.105511	0.265845	CNOT3	Not significant
ENSG00000088053	11.688	-0.237797	0.345767	-0.687736	0.491619	0.684676	GP6	Not significant
ENSG00000088179	204.315	-0.311771	0.154821	-2.01375	0.044036	0.149957	PTPN4	Not significant
ENSG00000088205	1989.78	-0.114209	0.136535	-0.836484	0.402883	0.608672	DDX18	Not significant
ENSG00000088247	6042.41	-0.0673357	0.141792	-0.47489	0.634866	0.79239	KHSRP	Not significant
ENSG00000088256	6045.22	0.0190422	0.137003	0.138991	0.889457	0.946023	GNA11	Not significant
ENSG00000088280	3471.61	0.524924	0.176695	2.97079	0.00297035	0.0239354	ASAP3	Not significant
ENSG00000088298	830.987	0.378093	0.14005	2.69971	0.00694007	0.0424921	EDEM2	Not significant
ENSG00000088305	124.44	-0.396703	0.213728	-1.85611	0.0634376	0.191552	DNMT3B	Not significant
ENSG00000088320	625.117	0.182601	0.2035	0.897302	0.369558	0.578925	REM1	Not significant
ENSG00000088325	63.3632	0.814679	0.290454	2.80484	0.00503412	0.034156	TPX2	FDR < 0.05 & |LFC| > 0.64
ENSG00000088340	209.553	0.50607	0.263647	1.9195	0.054921	0.173907	FER1L4	Not significant
ENSG00000088356	1064.8	-1.12127	0.229239	-4.89126	1.00191817941635e-06	9.37487073924555e-05	PDRG1	FDR < 0.05 & |LFC| > 0.64
ENSG00000088367	2044.3	0.128099	0.165994	0.771712	0.440285	0.6416	EPB41L1	Not significant
ENSG00000088386	2.86909	-0.277071	0.492399	-0.562696	0.573642	0.747803	SLC15A1	Not significant
ENSG00000088387	3927.72	0.739902	0.218901	3.38007	0.000724673	0.00914314	DOCK9	FDR < 0.05 & |LFC| > 0.64
ENSG00000088448	4245.9	0.0964385	0.103839	0.928732	0.353028	0.563373	ANKRD10	Not significant
ENSG00000088451	214.052	0.078353	0.180455	0.434197	0.664146	0.812034	TGDS	Not significant
ENSG00000088538	263.71	-2.1577	0.31734	-6.79935	1.05094260756418e-11	1.57580547088925e-08	DOCK3	FDR < 0.05 & |LFC| > 2
ENSG00000088543	758.499	-0.349747	0.146602	-2.38569	0.0170471	0.0790454	C3orf18	Not significant
ENSG00000088682	918.893	-0.349284	0.112624	-3.10133	0.00192653	0.0177705	COQ9	Not significant
ENSG00000088726	0.903439	-0.998023	0.564562	-1.76778	0.0770975	0.217468	TMEM40	Not significant
ENSG00000088727	143.303	0.877143	0.169461	5.17608	2.26593579393876e-07	3.16442376634909e-05	KIF9	FDR < 0.05 & |LFC| > 0.64
ENSG00000088756	104.6	0.0222049	0.279714	0.0793842	0.936727	0.969787	ARHGAP28	Not significant
ENSG00000088766	742.859	0.258282	0.137301	1.88113	0.0599537	0.184693	CRLS1	Not significant
ENSG00000088782	0	NA	NA	NA	NA	NA	DEFB127	Not significant
ENSG00000088808	1052.74	0.298149	0.158025	1.88672	0.0591977	0.182916	PPP1R13B	Not significant
ENSG00000088812	1948.38	0.404486	0.187749	2.1544	0.0312091	0.118786	ATRN	Not significant
ENSG00000088826	804.446	-0.951978	0.274481	-3.46828	0.000523799	0.00734737	SMOX	FDR < 0.05 & |LFC| > 0.64
ENSG00000088827	1893.47	1.61245	0.418621	3.85182	0.000117243	0.00255557	SIGLEC1	FDR < 0.05 & |LFC| > 0.64
ENSG00000088832	5150.31	0.291575	0.140729	2.07189	0.0382758	0.136424	FKBP1A	Not significant
ENSG00000088833	2994.64	-0.259259	0.0800303	-3.23951	0.00119735	0.0128286	NSFL1C	Not significant
ENSG00000088836	63.8775	1.24035	0.290299	4.27268	1.93140714936321e-05	0.000721151	SLC4A11	FDR < 0.05 & |LFC| > 0.64
ENSG00000088854	1525.99	-0.373883	0.0999006	-3.74255	0.000182159	0.00349723	DNAAF9	Not significant
ENSG00000088876	492.48	-0.212369	0.0961878	-2.20786	0.0272544	0.108874	ZNF343	Not significant
ENSG00000088881	533.504	-0.46904	0.243576	-1.92564	0.0541491	0.17219	EBF4	Not significant
ENSG00000088882	650.859	0.519182	0.500673	1.03697	0.29975	0.510131	CPXM1	Not significant
ENSG00000088888	4989.1	-0.133373	0.145073	-0.919348	0.357914	0.56774	MAVS	Not significant
ENSG00000088899	818.107	-0.00139056	0.181647	-0.0076553	0.993892	0.997415	LZTS3	Not significant
ENSG00000088926	3.45905	0.194404	0.480173	0.404864	0.685578	0.825748	F11	Not significant
ENSG00000088930	1748.5	0.587526	0.18779	3.12864	0.00175619	0.0167132	XRN2	Not significant
ENSG00000088970	942.952	-0.0529191	0.107873	-0.490567	0.623733	0.784604	KIZ	Not significant
ENSG00000088986	4614.98	-0.723873	0.194466	-3.72237	0.000197363	0.00370889	DYNLL1	FDR < 0.05 & |LFC| > 0.64
ENSG00000088992	210.352	0.166697	0.277695	0.600288	0.548314	0.727739	TESC	Not significant
ENSG00000089006	1583.4	-0.159344	0.115213	-1.38304	0.166653	0.356842	SNX5	Not significant
ENSG00000089009	22623.6	0.158886	0.162377	0.978497	0.327829	0.538599	RPL6	Not significant
ENSG00000089012	2.42573	-0.795937	0.488133	-1.63057	0.10298	0.261947	SIRPG	Not significant
ENSG00000089022	1018.32	0.23544	0.103503	2.2747	0.0229236	0.0967371	MAPKAPK5	Not significant
ENSG00000089041	781.516	-1.0259	0.222292	-4.6151	3.92900402331769e-06	0.0002402	P2RX7	FDR < 0.05 & |LFC| > 0.64
ENSG00000089048	2109.27	-0.864761	0.242976	-3.55904	0.000372218	0.00582324	ESF1	FDR < 0.05 & |LFC| > 0.64
ENSG00000089050	416.33	0.0799785	0.183323	0.436271	0.66264	0.811118	RBBP9	Not significant
ENSG00000089053	4778.7	0.306247	0.0909823	3.36601	0.000762632	0.00942178	ANAPC5	Not significant
ENSG00000089057	2314.11	-0.362507	0.181891	-1.99299	0.0462629	0.155017	SLC23A2	Not significant
ENSG00000089060	1661.23	0.187402	0.124583	1.50423	0.132522	0.307972	SLC8B1	Not significant
ENSG00000089063	1653.98	0.141622	0.158159	0.895443	0.37055	0.579842	TMEM230	Not significant
ENSG00000089091	128.082	0.0654145	0.237921	0.274943	0.78336	0.887742	DZANK1	Not significant
ENSG00000089094	732.036	0.0368385	0.164212	0.224336	0.822496	0.910126	KDM2B	Not significant
ENSG00000089101	16.9503	1.74814	0.414671	4.21574	2.48965961076517e-05	0.000864975	CFAP61	FDR < 0.05 & |LFC| > 0.64
ENSG00000089116	0.558854	-0.0978309	0.51969	-0.188249	0.850682	NA	LHX5	Not significant
ENSG00000089123	527.911	0.416966	0.253699	1.64354	0.100271	0.257422	TASP1	Not significant
ENSG00000089127	681.903	0.718307	0.371611	1.93296	0.0532417	0.170682	OAS1	Not significant
ENSG00000089154	3310.88	0.0805806	0.112682	0.715116	0.474538	0.671456	GCN1	Not significant
ENSG00000089157	29786.6	0.594663	0.193003	3.08111	0.0020623	0.0186103	RPLP0	Not significant
ENSG00000089159	9788.88	0.237635	0.181774	1.30731	0.191107	0.388882	PXN	Not significant
ENSG00000089163	25.0657	-0.654704	0.330521	-1.98082	0.0476109	0.158142	SIRT4	Not significant
ENSG00000089169	1.26002	-0.459278	0.56495	-0.812954	0.416245	0.620956	RPH3A	Not significant
ENSG00000089177	583.733	0.227021	0.174417	1.3016	0.193053	0.391287	KIF16B	Not significant
ENSG00000089195	457.467	0.211097	0.159436	1.32402	0.185496	0.38175	TRMT6	Not significant
ENSG00000089199	39.9703	0.705477	0.463304	1.52271	0.127831	0.300881	CHGB	Not significant
ENSG00000089220	11312.3	-0.630739	0.197655	-3.19112	0.00141724	0.0144612	PEBP1	Not significant
ENSG00000089225	11.9523	-1.69383	0.530241	-3.19446	0.00140093	0.0143508	TBX5	FDR < 0.05 & |LFC| > 0.64
ENSG00000089234	689.811	-0.0135723	0.103577	-0.131036	0.895747	0.949229	BRAP	Not significant
ENSG00000089248	2670.72	0.16385	0.140692	1.1646	0.244182	0.450114	ERP29	Not significant
ENSG00000089250	1160.66	-0.940172	0.484811	-1.93926	0.0524701	0.169193	NOS1	Not significant
ENSG00000089280	12277	-0.132068	0.0995496	-1.32666	0.184621	0.380502	FUS	Not significant
ENSG00000089289	1729.88	0.137637	0.138808	0.99156	0.321412	0.532893	IGBP1	Not significant
ENSG00000089327	1865.27	0.72398	0.26879	2.69347	0.0070712	0.0429901	FXYD5	FDR < 0.05 & |LFC| > 0.64
ENSG00000089335	1369.04	-0.430367	0.155953	-2.7596	0.00578723	0.0375589	ZNF302	Not significant
ENSG00000089351	2549.91	0.11681	0.14106	0.828087	0.407621	0.613249	GRAMD1A	Not significant
ENSG00000089356	268.243	-1.39762	0.44026	-3.17453	0.00150077	0.015024	FXYD3	FDR < 0.05 & |LFC| > 0.64
ENSG00000089472	1263.23	-0.246141	0.279709	-0.879991	0.378864	0.587431	HEPH	Not significant
ENSG00000089486	1395.12	-0.256729	0.141863	-1.8097	0.0703428	0.205012	CDIP1	Not significant
ENSG00000089505	19.3112	0.116556	0.380232	0.30654	0.759194	0.87335	CMTM1	Not significant
ENSG00000089558	23.1729	0.915	0.306065	2.98956	0.00279382	0.0230154	KCNH4	FDR < 0.05 & |LFC| > 0.64
ENSG00000089597	7933.38	0.0909255	0.138864	0.65478	0.51261	0.700856	GANAB	Not significant
ENSG00000089639	481.882	0.593888	0.236324	2.51302	0.0119702	0.0620146	GMIP	Not significant
ENSG00000089682	300.428	-0.439136	0.160647	-2.73354	0.00626571	0.0395971	RBM41	Not significant
ENSG00000089685	38.876	1.0387	0.367767	2.82433	0.00473791	0.0327936	BIRC5	FDR < 0.05 & |LFC| > 0.64
ENSG00000089692	233.655	0.528614	0.291273	1.81484	0.0695481	0.203445	LAG3	Not significant
ENSG00000089693	4910.38	-0.0768818	0.124557	-0.617244	0.537074	0.719559	MLF2	Not significant
ENSG00000089723	8.87122	-0.00438846	0.390474	-0.0112388	0.991033	0.995964	OTUB2	Not significant
ENSG00000089737	5402.72	-0.0268768	0.145147	-0.18517	0.853096	0.926779	DDX24	Not significant
ENSG00000089775	399.28	-0.0272212	0.127168	-0.214056	0.830503	0.914239	ZBTB25	Not significant
ENSG00000089818	733.978	0.283122	0.128043	2.21115	0.0270255	0.108304	NECAP1	Not significant
ENSG00000089820	2032.04	0.34952	0.221252	1.57974	0.114166	0.279446	ARHGAP4	Not significant
ENSG00000089847	382.305	-0.872497	0.303622	-2.87363	0.00405781	0.029483	ANKRD24	FDR < 0.05 & |LFC| > 0.64
ENSG00000089876	520.817	0.092672	0.139316	0.665192	0.505928	0.695821	DHX32	Not significant
ENSG00000089902	512.157	0.308648	0.137107	2.25115	0.024376	0.100878	RCOR1	Not significant
ENSG00000089916	894.825	0.10477	0.114007	0.918982	0.358105	0.567822	GPATCH2L	Not significant
ENSG00000090006	80171.6	0.210792	0.200728	1.05013	0.293656	0.504153	LTBP4	Not significant
ENSG00000090013	1683.43	0.113731	0.167756	0.677955	0.4978	0.689675	BLVRB	Not significant
ENSG00000090020	1006.47	0.135414	0.193803	0.698719	0.484728	0.679062	SLC9A1	Not significant
ENSG00000090054	1518.14	0.46071	0.233353	1.97431	0.0483466	0.159887	SPTLC1	Not significant
ENSG00000090060	2732.9	0.348766	0.129718	2.68864	0.00717437	0.0434227	PAPOLA	Not significant
ENSG00000090061	1109.9	0.214071	0.171453	1.24857	0.211821	0.413093	CCNK	Not significant
ENSG00000090097	5369.6	-1.1081	0.251907	-4.39886	1.08820033586048e-05	0.000480925	PCBP4	FDR < 0.05 & |LFC| > 0.64
ENSG00000090104	75.7142	-0.820026	0.427549	-1.91797	0.0551145	0.174307	RGS1	Not significant
ENSG00000090238	3106.37	-0.0747278	0.165799	-0.450712	0.652197	0.804418	YPEL3	Not significant
ENSG00000090263	362.96	-0.256341	0.141093	-1.81682	0.0692447	0.202776	MRPS33	Not significant
ENSG00000090266	1049.7	-0.0968286	0.202889	-0.47725	0.633184	0.791323	NDUFB2	Not significant
ENSG00000090273	5022.12	-0.366108	0.155165	-2.35947	0.0183011	0.0830885	NUDC	Not significant
ENSG00000090316	2375.93	0.0444333	0.0984717	0.451229	0.651825	0.804272	MAEA	Not significant
ENSG00000090339	1423.35	0.956659	0.313379	3.05272	0.0022678	0.0198485	ICAM1	FDR < 0.05 & |LFC| > 0.64
ENSG00000090372	3516.16	-0.181777	0.118381	-1.53552	0.124655	0.295893	STRN4	Not significant
ENSG00000090376	610.938	1.00969	0.186701	5.40808	6.37022518114278e-08	1.29629532275412e-05	IRAK3	FDR < 0.05 & |LFC| > 0.64
ENSG00000090382	1022.2	0.627384	0.298553	2.10142	0.0356045	0.12986	LYZ	Not significant
ENSG00000090402	0.224907	0.09093	0.370829	0.245207	0.806296	NA	SI	Not significant
ENSG00000090432	1278.07	-0.152875	0.119656	-1.27762	0.201383	0.401297	MUL1	Not significant
ENSG00000090447	565.286	-0.176932	0.203033	-0.871444	0.383512	0.591675	TFAP4	Not significant
ENSG00000090470	1379.85	-0.738207	0.176288	-4.18749	2.82051011649859e-05	0.000945335	PDCD7	FDR < 0.05 & |LFC| > 0.64
ENSG00000090487	1569.27	0.24287	0.0886701	2.73902	0.00616218	0.039195	SPG21	Not significant
ENSG00000090512	0.59064	0.197061	0.513532	0.383736	0.701174	NA	FETUB	Not significant
ENSG00000090520	1421.49	0.332698	0.118353	2.81108	0.0049376	0.0336686	DNAJB11	Not significant
ENSG00000090530	330.783	-0.646374	0.236158	-2.73704	0.00619947	0.0393655	P3H2	FDR < 0.05 & |LFC| > 0.64
ENSG00000090534	48.2947	0.711732	0.262693	2.70936	0.00674129	0.0416112	THPO	FDR < 0.05 & |LFC| > 0.64
ENSG00000090539	2190.91	0.742732	0.201705	3.68227	0.000231165	0.00413091	CHRD	FDR < 0.05 & |LFC| > 0.64
ENSG00000090554	359.25	0.278637	0.224518	1.24105	0.214588	0.416331	FLT3LG	Not significant
ENSG00000090565	3563.7	-0.0131534	0.115317	-0.114063	0.909188	0.956507	RAB11FIP3	Not significant
ENSG00000090581	3242.15	-0.210506	0.124626	-1.6891	0.0912	0.24246	GNPTG	Not significant
ENSG00000090612	427.143	-0.407474	0.169626	-2.40219	0.0162973	0.0766646	ZNF268	Not significant
ENSG00000090615	3283.29	0.199878	0.127406	1.56883	0.116688	0.283418	GOLGA3	Not significant
ENSG00000090621	4847.44	0.231265	0.140991	1.64028	0.100947	0.258467	PABPC4	Not significant
ENSG00000090659	313.538	0.748902	0.345333	2.16864	0.0301101	0.115848	CD209	Not significant
ENSG00000090661	1498.23	-0.68851	0.232836	-2.95706	0.00310593	0.0246165	CERS4	FDR < 0.05 & |LFC| > 0.64
ENSG00000090674	1102.65	0.214104	0.143804	1.48886	0.136524	0.313867	MCOLN1	Not significant
ENSG00000090686	1791.46	-0.0308057	0.0951933	-0.323612	0.746232	0.86479	USP48	Not significant
ENSG00000090776	5952.64	-0.0573511	0.304724	-0.188207	0.850715	0.92528	EFNB1	Not significant
ENSG00000090857	2008.36	0.104494	0.151534	0.689573	0.490463	0.683734	PDPR	Not significant
ENSG00000090861	3876.38	-0.324813	0.117181	-2.77189	0.00557324	0.036559	AARS1	Not significant
ENSG00000090863	8328.53	0.114777	0.0810697	1.41578	0.15684	0.343286	GLG1	Not significant
ENSG00000090889	27.8325	1.14711	0.385192	2.97801	0.00290124	0.0236152	KIF4A	FDR < 0.05 & |LFC| > 0.64
ENSG00000090905	2834.46	-0.341563	0.188162	-1.81526	0.0694832	0.203297	TNRC6A	Not significant
ENSG00000090924	2678.02	-0.504977	0.17081	-2.95637	0.00311284	0.0246565	PLEKHG2	Not significant
ENSG00000090932	1.65428	-0.986266	0.564269	-1.74786	0.0804876	0.224026	DLL3	Not significant
ENSG00000090971	764.968	-0.183676	0.260759	-0.704389	0.48119	0.676268	NAT14	Not significant
ENSG00000090975	1298.94	0.252995	0.189588	1.33445	0.182056	0.377098	PITPNM2	Not significant
ENSG00000090989	1068.85	-0.0312657	0.124676	-0.250776	0.801988	0.898742	EXOC1	Not significant
ENSG00000091009	451.019	0.115832	0.136369	0.849396	0.395661	0.602522	RBM27	Not significant
ENSG00000091010	5.04219	0.594273	0.475397	1.25006	0.211279	0.412524	POU4F3	Not significant
ENSG00000091039	924.117	0.403695	0.131416	3.07188	0.00212713	0.0190337	OSBPL8	Not significant
ENSG00000091073	520.11	-0.370891	0.191637	-1.93538	0.0529433	0.170139	DTX2	Not significant
ENSG00000091106	21.665	-0.830345	0.417115	-1.99069	0.0465153	0.155567	NLRC4	Not significant
ENSG00000091127	313.546	0.431642	0.170664	2.52919	0.0114327	0.0601375	PUS7	Not significant
ENSG00000091128	3.53806	0.785133	0.422648	1.85765	0.0632184	0.191132	LAMB4	Not significant
ENSG00000091129	284.071	-0.489992	0.439281	-1.11544	0.264662	0.472873	NRCAM	Not significant
ENSG00000091136	12034.3	-0.341595	0.257185	-1.32821	0.18411	0.37986	LAMB1	Not significant
ENSG00000091137	80.0218	-0.355517	0.3644	-0.975624	0.329251	0.539795	SLC26A4	Not significant
ENSG00000091138	0.179028	0.0443056	0.370829	0.119477	0.904897	NA	SLC26A3	Not significant
ENSG00000091140	1273.67	-0.0441315	0.189751	-0.232576	0.816091	0.906276	DLD	Not significant
ENSG00000091157	401.13	-0.0724813	0.12591	-0.575661	0.564844	0.741307	WDR7	Not significant
ENSG00000091164	1193.13	-0.283902	0.0971915	-2.92106	0.00348841	0.0265654	TXNL1	Not significant
ENSG00000091181	5.1495	0.0660114	0.520041	0.126935	0.898992	0.951318	IL5RA	Not significant
ENSG00000091262	72.0166	-1.62884	0.40374	-4.03436	5.47502746899404e-05	0.00151142	ABCC6	FDR < 0.05 & |LFC| > 0.64
ENSG00000091317	1609.04	-0.085957	0.157929	-0.544276	0.586252	0.757344	CMTM6	Not significant
ENSG00000091409	8713.94	0.126231	0.330465	0.381981	0.702476	0.836919	ITGA6	Not significant
ENSG00000091428	268.668	1.06534	0.17943	5.93737	2.89631081202093e-09	1.52801849488267e-06	RAPGEF4	FDR < 0.05 & |LFC| > 0.64
ENSG00000091436	2241.32	-0.571464	0.286233	-1.9965	0.0458795	0.154153	MAP3K20	Not significant
ENSG00000091482	1.48638	-0.161684	0.376154	-0.429834	NA	NA	SMPX	Not significant
ENSG00000091483	1030.36	-0.227616	0.0932601	-2.44066	0.0146604	0.0712368	FH	Not significant
ENSG00000091490	293.438	0.4734	0.219588	2.15586	0.0310949	0.118526	SEL1L3	Not significant
ENSG00000091513	137.837	-0.668737	0.291417	-2.29478	0.0217459	0.093237	TF	Not significant
ENSG00000091527	4175.68	0.561205	0.145027	3.86967	0.000108984	0.00244863	CDV3	Not significant
ENSG00000091536	223.907	0.325606	0.243203	1.33882	0.180629	0.375177	MYO15A	Not significant
ENSG00000091542	2893.11	-0.0513577	0.11178	-0.459454	0.645908	0.799899	ALKBH5	Not significant
ENSG00000091583	0.564738	0.468719	0.492965	0.950814	0.341699	NA	APOH	Not significant
ENSG00000091592	3833.4	0.722222	0.185948	3.884	0.000102754	0.0023494	NLRP1	FDR < 0.05 & |LFC| > 0.64
ENSG00000091622	430.498	-0.0155842	0.28586	-0.054517	0.956523	0.979407	PITPNM3	Not significant
ENSG00000091640	2125.13	0.0347034	0.172367	0.201334	0.840437	0.919701	SPAG7	Not significant
ENSG00000091651	38.8098	-0.388966	0.243877	-1.59493	0.110728	0.273926	ORC6	Not significant
ENSG00000091656	1089.26	-0.341567	0.258558	-1.32105	0.186485	0.383047	ZFHX4	Not significant
ENSG00000091664	0.621484	-0.279638	0.535149	-0.522542	0.601293	NA	SLC17A6	Not significant
ENSG00000091704	11.9374	-0.461898	0.448246	-1.03046	0.302796	0.512953	CPA1	Not significant
ENSG00000091732	357.44	-0.323417	0.107398	-3.01139	0.00260052	0.0218845	ZC3HC1	Not significant
ENSG00000091831	158.543	0.189774	0.351082	0.54054	0.588825	0.758932	ESR1	Not significant
ENSG00000091844	20.865	0.49326	0.438904	1.12384	0.261079	0.468884	RGS17	Not significant
ENSG00000091879	493.811	0.339897	0.272589	1.24692	0.212426	0.413798	ANGPT2	Not significant
ENSG00000091947	719.551	-0.0863149	0.144676	-0.59661	0.550768	0.729433	TMEM101	Not significant
ENSG00000091972	340.349	-0.789382	0.203589	-3.87734	0.000105606	0.00239717	CD200	FDR < 0.05 & |LFC| > 0.64
ENSG00000091986	25602	0.323738	0.395585	0.818379	0.413141	0.618062	CCDC80	Not significant
ENSG00000092009	45.5897	-0.495782	0.526114	-0.942347	0.346015	0.556425	CMA1	Not significant
ENSG00000092010	4087.15	0.0885632	0.114937	0.770538	0.440981	0.642252	PSME1	Not significant
ENSG00000092020	555.498	0.183189	0.14048	1.30402	0.192227	0.390047	PPP2R3C	Not significant
ENSG00000092036	612.069	0.159782	0.129823	1.23077	0.21841	0.42034	HAUS4	Not significant
ENSG00000092051	134.072	-0.210371	0.422796	-0.49757	0.618787	0.781195	JPH4	Not significant
ENSG00000092054	7.74866	-0.356092	0.553281	-0.643601	0.519834	0.706125	MYH7	Not significant
ENSG00000092067	3.59276	-0.209511	0.484999	-0.431983	0.665754	0.812858	CEBPE	Not significant
ENSG00000092068	746.276	0.887899	0.270329	3.28451	0.00102158	0.0115354	SLC7A8	FDR < 0.05 & |LFC| > 0.64
ENSG00000092094	1451.74	-0.358414	0.114108	-3.141	0.00168369	0.0163097	OSGEP	Not significant
ENSG00000092096	3399.16	-0.960992	0.250155	-3.84159	0.000122242	0.0026363	SLC22A17	FDR < 0.05 & |LFC| > 0.64
ENSG00000092098	1189.22	0.107396	0.142018	0.756217	0.449519	0.650055	RNF31	Not significant
ENSG00000092108	1075.18	0.0967536	0.0990699	0.97662	0.328757	0.539485	SCFD1	Not significant
ENSG00000092140	268.825	0.379439	0.149816	2.5327	0.0113188	0.0598628	G2E3	Not significant
ENSG00000092148	2242.36	0.16842	0.126524	1.33114	0.183144	0.378748	HECTD1	Not significant
ENSG00000092199	6861.52	-0.0748298	0.101037	-0.740618	0.458925	0.657893	HNRNPC	Not significant
ENSG00000092200	13.2688	0.0543508	0.379241	0.143314	0.886042	0.944659	RPGRIP1	Not significant
ENSG00000092201	2591.06	0.197335	0.138044	1.42951	0.152859	0.338	SUPT16H	Not significant
ENSG00000092203	1637.43	-0.0317054	0.100205	-0.316407	0.751694	0.868204	TOX4	Not significant
ENSG00000092208	138.517	-0.39537	0.145771	-2.71226	0.00668253	0.0413867	GEMIN2	Not significant
ENSG00000092295	391.957	-0.0621325	0.35891	-0.173115	0.862561	0.931871	TGM1	Not significant
ENSG00000092330	1642.13	-0.00330167	0.0838771	-0.0393631	0.968601	0.984427	TINF2	Not significant
ENSG00000092345	0.46084	0.188793	0.456678	0.413405	0.67931	NA	DAZL	Not significant
ENSG00000092377	2.24149	-1.41331	0.564216	-2.50491	0.0122481	0.0629281	TBL1Y	Not significant
ENSG00000092421	751.95	-0.84207	0.186375	-4.51814	6.23857628521279e-06	0.000325514	SEMA6A	FDR < 0.05 & |LFC| > 0.64
ENSG00000092439	995.697	0.34507	0.121724	2.83485	0.00458467	0.0320522	TRPM7	Not significant
ENSG00000092445	933.828	-1.22162	0.274963	-4.44284	8.87787182832103e-06	0.000415307	TYRO3	FDR < 0.05 & |LFC| > 0.64
ENSG00000092470	142.759	0.320363	0.192221	1.66664	0.0955868	0.249443	WDR76	Not significant
ENSG00000092529	282.439	0.350231	0.251596	1.39203	0.163912	0.352759	CAPN3	Not significant
ENSG00000092531	1620.54	0.514335	0.167801	3.06514	0.00217565	0.0193331	SNAP23	Not significant
ENSG00000092607	1217.16	0.456946	0.234374	1.94964	0.0512191	0.16644	TBX15	Not significant
ENSG00000092621	2270.07	-0.788417	0.229653	-3.43308	0.000596762	0.00800054	PHGDH	FDR < 0.05 & |LFC| > 0.64
ENSG00000092758	6687.73	-0.427957	0.403613	-1.06032	0.289	0.499232	COL9A3	Not significant
ENSG00000092820	7307.22	0.597935	0.195663	3.05594	0.00224357	0.0197405	EZR	Not significant
ENSG00000092841	32783	-0.411984	0.255026	-1.61546	0.10621	0.266757	MYL6	Not significant
ENSG00000092847	1427.62	-0.125526	0.0705237	-1.77992	0.0750891	0.213616	AGO1	Not significant
ENSG00000092850	36.4802	-1.09758	0.341932	-3.20993	0.00132768	0.0138348	TEKT2	FDR < 0.05 & |LFC| > 0.64
ENSG00000092853	39.2904	0.760581	0.365016	2.08369	0.0371882	0.13382	CLSPN	Not significant
ENSG00000092871	498.052	0.0440723	0.122339	0.360246	0.718663	0.847188	RFFL	Not significant
ENSG00000092929	1529.73	-0.551223	0.238351	-2.31265	0.0207418	0.0903032	UNC13D	Not significant
ENSG00000092931	669.006	0.149504	0.109382	1.36681	0.171685	0.363735	MFSD11	Not significant
ENSG00000092964	7424.79	0.61628	0.150005	4.10841	3.98398344738175e-05	0.0012126	DPYSL2	Not significant
ENSG00000092969	226.746	1.35268	0.401593	3.36828	0.00075638	0.00938318	TGFB2	FDR < 0.05 & |LFC| > 0.64
ENSG00000092978	281.844	0.163506	0.131317	1.24512	0.213086	0.414609	GPATCH2	Not significant
ENSG00000093000	612.788	0.133148	0.154518	0.8617	0.388853	0.596619	NUP50	Not significant
ENSG00000093009	12.3657	1.55839	0.415782	3.74808	0.000178195	0.00344409	CDC45	FDR < 0.05 & |LFC| > 0.64
ENSG00000093010	4557.68	-0.508578	0.183191	-2.77622	0.00549953	0.0362425	COMT	Not significant
ENSG00000093072	806.99	0.87883	0.310239	2.83275	0.00461494	0.0322243	ADA2	FDR < 0.05 & |LFC| > 0.64
ENSG00000093100	19.9382	-0.00559047	0.321356	-0.0173965	0.98612	0.993996	NA	Not significant
ENSG00000093134	5.70764	-2.46338	0.563548	-4.3712	1.23565530606502e-05	0.000529362	VNN3P	FDR < 0.05 & |LFC| > 2
[truncated: 56,176 more rows]
